# Supplementary material for: Regulating cleavage activity and enabling microRNA detection with split sgRNA in Cas12b
Source: Nat Commun. 2025 Jul 10;16:6392. doi: 10.1038/s41467-025-61748-4 (PMC12246129; doi:10.1038/s41467-025-61748-4)
Supplement: Supplementary file 4 — Source Data [file 41467_2025_61748_MOESM4_ESM.xlsx]

## Sheet: Fig2b
	sgRNA (-)		tracrRNA+crRNA (-)		tracrDR+Spacer (-)		tracrRNA+DR+Spacer (-)		sgRNA (+)		tracrRNA+crRNA (+)		tracrDR+Spacer (+)		tracrRNA+DR+Spacer (+)
Time	Avrg	SD	Avrg	SD	Avrg	SD	Avrg	SD	Avrg	SD	Avrg	SD	Avrg	SD	Avrg	SD
0	0	0	0	0	0	0	0	0	757.521	70.4481	675.199	53.8663	578.216	38.4768	219.342	69.495
0.33333	28.3333	0.57735	14.3333	1.52753	42.6667	0.57735	33	3.4641	1683.71	90.6078	1526.76	74.2557	1221.25	27.0145	591.602	72.4093
0.66667	62	1.73205	31.3333	2.51661	95.3333	1.52753	74.3333	6.4291	3047.48	124.49	2812.34	103.906	2211.7	23.1612	1186.93	83.8233
1	98.3333	3.51188	49.3333	2.51661	155.667	2.51661	122.667	8.73689	4831.39	179.917	4524.54	155.845	3568.26	58.2046	2038.45	114.815
1.33333	125.333	5.03322	61.6667	2.3094	208	4	167	10	6836.18	250.282	6494.9	218.196	5183.38	112.987	3109.69	160.855
1.66667	145	6	68.6667	2.51661	252.333	4.04145	204.667	10.2632	8861.97	321.737	8528.27	278.489	6943.13	173.782	4352.86	214.781
2	159.333	6.1101	71.3333	2.51661	288	4.58258	233.667	10.0167	10774	396.531	10490.3	338.188	8751.32	238.111	5714.88	275.993
2.33333	170.667	5.68624	70.3333	2.3094	318	4.58258	259.333	10.116	12512	465.602	12294.4	398.327	10541.1	303.572	7155.83	345.225
2.66667	179.667	6.35085	67	2.64575	342.667	4.50925	279.667	8.96289	14026.9	523.357	13893.2	440.577	12237.1	366.623	8628.6	411.682
3	188	6.245	63.3333	2.51661	366	3	299	7.81025	15341.9	577.239	15283.1	484.965	13816.1	437.771	10104.1	475.009
3.33333	198.333	6.65833	62	1.73205	390.667	2.51661	319.333	5.85947	16492.8	626.024	16499.7	534.809	15286.9	509.811	11565.7	544.028
3.66667	209.333	6.80686	62.3333	1.52753	416	2	341.667	4.72582	17498.9	651.857	17551.5	565.141	16625.1	576.191	12985.2	598.764
4	221.667	6.02771	65.3333	1.1547	443.333	0.57735	365.667	4.50925	18386.4	660.207	18466	584.307	17817.9	635.243	14337.5	644.244
4.33333	235.667	5.03322	71	1	473	1.73205	392	4.58258	19173	657.855	19259.1	604.137	18883.5	677.306	15607.5	685.523
4.66667	249.667	4.16333	77.6667	0.57735	504.333	4.04145	419	5.2915	19840	644.994	19932.5	611.488	19798.8	697.098	16771.9	719.501
5	263.667	3.21455	85.3333	2.08167	535.333	6.65833	446.333	6.65833	20398.1	627.576	20498.1	607.768	20554.4	705.479	17810.5	737.385
5.33333	278.333	1.1547	92.3333	2.88675	568	8.18535	475	7.54983	20880.2	634.999	20985.6	624.785	21182.1	721.22	18738.9	759.598
5.66667	292.333	1.52753	100	3	600.333	8.14453	504	8.544	21275.6	669.08	21393.2	659.838	21683.2	743.801	19549.3	780.598
6	306.333	1.1547	106.667	3.51188	633	7.93725	532	9	21595.8	683.372	21729.1	669.802	22061.3	749.978	20235.5	782.724
6.33333	320.333	0.57735	113	3.60555	665.333	9.07377	559	8.544	21877.2	689.278	22013.4	670.535	22362	751.29	20824.3	777.808
6.66667	334.333	1.1547	119.333	3.78594	696.333	9.29157	586.667	8.0829	22128.7	699.618	22253.6	678.506	22598.8	760.957	21327.6	780.259
7	348	3.60555	125	3.60555	726	11.5326	612	7.2111	22330.3	695.476	22443.9	669.939	22764.4	752.978	21730	774.498
7.33333	360.333	5.1316	130	4	754.333	14.0475	637	6.08276	22487.6	674.328	22587.3	660.601	22881	739.172	22045.9	762.511
7.66667	372.667	5.03322	134.667	4.72582	782	15.5242	662	4.3589	22615.1	679.678	22695	678.262	22967.2	740.415	22311.6	767.563
8	385	4	139.667	4.6188	810	15.0997	686.333	2.08167	22725.2	692.588	22792	703.231	23029.6	757.462	22526.3	770.134
8.33333	396.667	4.50925	144	5.19615	837.667	15.5671	710	1	22809.4	696.886	22868.7	709.876	23071.4	752.919	22687.8	760.311
8.66667	408.667	4.04145	148.667	4.6188	865	15.5242	733.333	2.08167	22883.7	702.506	22935.5	727.194	23109.5	756.208	22818.2	758.507
9	420.333	2.51661	153	3.60555	892	14	757	5.56776	22961.5	719.453	23005.2	736.234	23145.6	760.253	22932.8	770.106
9.33333	431.667	2.08167	157.333	4.50925	918	14.5258	779.333	8.0829	23028.3	715.699	23055.3	722.64	23164.3	747.595	23003.2	757.538
9.66667	443.333	2.3094	161.333	4.50925	942.667	15.5671	801	11.5326	23076.6	708.18	23093.2	704.78	23174	731.315	23049.6	746.756
10	454.667	2.88675	166.333	5.1316	968.333	16.6233	824.667	15.3079	23125.7	703.31	23136.3	708.283	23186.7	724.206	23094.5	742.635
10.3333	466.333	2.51661	170.667	4.72582	992.667	17.1562	847.667	19.5021	23157.9	706.341	23175	701.037	23194	719.185	23129.5	733.085
10.6667	476.667	2.08167	174.333	6.65833	1016.33	19.2181	868.667	22.8108	23171.8	693.751	23193.2	686.474	23191.3	701.723	23141.2	701.039
11	488	2	178.667	7.23418	1040.67	21.1266	890.667	26.2742	23187.6	688.355	23221.8	688.069	23199.7	701.958	23164.3	690.757
11.3333	498.667	2.51661	182.667	7.23418	1065.67	22.1209	912.667	29.7377	23212.6	685.759	23248.3	693.954	23215	699.862	23185	680.981
11.6667	508.667	2.3094	185.667	7.37111	1088	23.2594	932.667	34.1223	23217.9	680.467	23256.7	687.771	23216.4	698.92	23190.2	672.497
12	517.667	2.51661	188.333	7.76745	1110	24.2487	953	36.428	23223.9	670.089	23255.5	680.832	23217	692.769	23192.7	661.083
12.3333	528.333	2.51661	192	7.93725	1133	24.6374	971.667	40.2037	23231.5	661.11	23254	671.71	23225.4	691.381	23199.1	661.597
12.6667	537	1.73205	194.333	6.80686	1154.67	24.7049	990.667	45.3909	23223.9	663.666	23248	674.103	23220.4	697.911	23200.1	662.132
13	547.333	1.52753	197	6.08276	1176.67	25.3246	1010.67	47.9618	23223.3	663.924	23252.1	666.232	23231.1	698.745	23210.8	658.019
13.3333	558.333	2.08167	201	6.08276	1200.33	25.7747	1032	51.1175	23243	664.657	23273.2	660.516	23258.1	695.304	23236.4	652.242
13.6667	568.667	2.51661	204.667	6.35085	1223.33	26.7644	1052.33	55.1574	23250.6	662.119	23286.5	660.356	23273.5	687.653	23252.6	650.559
14	578.667	3.21455	208.333	6.80686	1246.33	28.746	1073.67	59.1805	23267.7	661.2	23306.3	668.212	23285.8	681.514	23268.4	648.115
14.3333	590	3.4641	213	7.2111	1270.33	29.7377	1094.33	61.2073	23304.2	654.742	23333.7	660.556	23323.6	671.128	23297.1	646.458
14.6667	599.667	3.21455	217.667	7.63763	1293	30.6105	1113	64.0937	23330.9	652.242	23356.8	666.923	23350	669.366	23326.5	646.971
15	608.667	4.16333	221	8.18535	1313.67	32.2542	1129.33	66.4028	23331.2	645.37	23349.2	667.039	23350	659.577	23331	650.808
15.3333	617.333	5.03322	223.667	8.32666	1333.67	33.8575	1144.33	69.0386	23329	639.086	23337.3	661.55	23350.6	653.763	23331.1	653.522
15.6667	627.333	5.03322	226.333	7.57188	1354.67	34.8186	1161	71.0774	23335.5	640.714	23339.7	661.675	23362.3	661.869	23351.8	658.186
16	637	4.58258	229.667	7.23418	1377	35.3695	1178.67	72.2311	23352.3	642.18	23349.9	664.198	23381.7	669.736	23376.2	660.11
16.3333	647	5.2915	233	7.81025	1399	37.3229	1195.67	73.1186	23357.6	632.359	23347.8	654.336	23382	660.344	23381.5	657.467
16.6667	657	5.56776	236.333	7.57188	1421	37.6431	1213	73.6953	23376.3	640.02	23359	660.464	23397.4	672.206	23398.4	656.736
17	667.667	5.1316	240.333	7.57188	1443.67	37.4477	1231.33	72.5419	23406.8	649	23378.8	668.177	23418.1	679.751	23427.7	666.008
17.3333	676.667	5.1316	243.667	7.37111	1463	37.7492	1246	73.6953	23413.4	658.386	23374.6	679.525	23415.8	681.804	23431.2	672.055
17.6667	685	4.58258	246	6.245	1480.67	37.8197	1258.67	74.009	23394.3	663.172	23360.8	685.025	23390.7	678.513	23415.8	675.349
18	692.333	4.50925	247.333	5.85947	1496.33	36.9098	1271.67	74.8487	23373.1	677.699	23345.8	691.449	23369.7	683.796	23393.5	690.297
18.3333	701	4	249.333	5.85947	1513	37.9868	1284.67	75.798	23365.3	674.161	23340.8	689.358	23358.3	678.121	23375.7	693.314
18.6667	711.333	4.16333	252.667	6.4291	1533.33	38.5271	1299	77.2075	23381.4	670.069	23370.5	683.741	23378	676.666	23383.2	683.57
19	722.667	4.72582	256	6.08276	1554.67	35.2326	1316.33	76.8917	23415.6	668.127	23417.2	673.706	23416.1	672.854	23415.9	679.911
19.3333	732.333	6.65833	259.333	7.50555	1572.67	33.005	1331	78	23457.4	672.232	23459.9	670.22	23459.6	672.113	23455.7	680.008
19.6667	741	6.9282	262.333	7.50555	1588	30.6105	1343.33	78.5769	23506.3	674.868	23506.3	674.868	23506.3	674.868	23506.3	674.868

## Sheet: Fig.2c-d, SI Fig.2a-b
figure 2c	Linear fit of SI figure 2c-f (Michaelis-Menten)
										SI figure 2a-b	(i - iii) represents technical repliactes
Substrate concentration (nM)	Reaction velocity (nM/s)										Linear fit
	sgRNA		tracrRNA+crRNA		tracrDR+Spacer		tracrRNA+DR+Spacer			Substrate concentration (nM)	Ccleaved F-Q (nM)			Cuncleaved F-Q (nM)
	linear slope value	Standard Error	linear slope value	Standard Error	linear slope value	Standard Error	linear slope value	Standard Error			i	ii	iii	i	ii	iii
1000	1.1633	0.02113	1.18368	0.03789	0.84528	0.03449	0.60805	0.02364		1000	62662	64261.5	61062	2132	2192	2071.8
500	0.78908	0.04857	0.82921	0.0123	0.575	0.01648	0.50939	0.01367		500	33344.5	35252	31437	1286	1332	1240
250	0.45993	0.04117	0.5397	0.03411	0.42412	0.02981	0.36041	0.02005		250	16580.5	17379	15782.5	728	768.3	687.7
125	0.2544	0.02742	0.29352	0.03177	0.22124	0.0184	0.20949	0.00435		125	8269	8713.5	7825	356.5	386.5	327
62.5	0.12826	0.01576	0.1316	0.01831	0.13442	0.02311	0.10214	0.00279		62.5	4042	4070.5	4013.5	176	199	152
31.25	0.05319	0.0071	0.06314	0.00891	0.05697	0.00719	0.05716	0.00156		31.25	1998	2045	1951	94.5	106	83.5
15.6	0.02246	0.00314	0.03551	0.00286	0.03424	0.00275	0.03219	0.000514667		15.6	658	669	647	49	54	44
0	0.00313	0.00127	0.000991333	0.000996	0.00156	0.000592	0.00198	0.000881333		0	0	0	0	0	0	0
figure 2d	Nonlinear curve fit of figure 1c (Michaelis-Menten)
	Vmax (nM/s)		Km (nM)		Km (M)	Kcat (s-1)	Kcat/Km (M-1S-1)
	Value	Standard Error	Value	Standard Error
sgRNA	2.98956	0.52278	1555.38	412.008	1.55 x 10-6	1.20 x 10-1	7.69 x 104
tracrRNA+crRNA	2.41012	0.22535	967.132	136.493	9.67 x 10-7	4.82 x 10-2	4.98 x 104
tracrDR+Spacer	1.32226	0.13604	616.495	104.523	6.16 x 10-7	2.64 x 10-2	4.29 x 104
tracrRNA+DR+Spacer	0.94032	0.09281	456.593	54.1322	4.57 x 10-7	1.88 x 10-2	4.12 x 104
Nonlinear curve and linear fit were carried out by OriginPro (2021)

## Sheet: Fig3ac
	tracrDR+EBV Spacer																												tracrRNA+DR+EBV Spacer
	0 pM		3.12 pM		12.5 pM		25.0 pM		50.0 pM		100.0 pM		200.0 pM		312.5 pM		625 pM		1250 pM		2500 pM		5000 pM		10000 pM				0 pM		9.75 pM		39.1 pM		78.1 pM		156.2 pM		312.5 pM		625 pM		1250 pM		2500 pM		5000 pM		10000 pM
Time	Avrg	SD	Avrg	SD	Avrg	SD	Avrg	SD	Avrg	SD	Avrg	SD	Avrg	SD	Avrg	SD	Avrg	SD	Avrg	SD	Avrg	SD	Avrg	SD	Avrg	SD		Time	Avrg	SD	Avrg	SD	Avrg	SD	Avrg	SD	Avrg	SD	Avrg	SD	Avrg	SD	Avrg	SD	Avrg	SD	Avrg	SD	Avrg
0	0	0	0	0	0	0	0	0	0	0	0	0	0	0	0	0	0	0	0	0	0	0	163.525	37.9374	239.87	42.2171		0	0.32621	0.05277	0.18591	0.04364	0.15908	0.10239	0.30727	0.04019	0.30617	0.14786	0.2294	0.01736	0.10921	0.08547	0.20151	0.18188	0.21735	0.10347	0.29823	0.11483	0.04863
0.33333	28.7984	4.96672	31.9592	4.47005	25.9888	6.9534	29.1496	3.4767	27.7448	0.49667	33.0128	0.99334	34.4176	1.98669	32.3104	2.98003	39.6856	2.48336	55.7935	2.55029	83.5363	4.04302	318.87	37.7742	555.598	28.807		0.33333	29.8978	1.84809	28.7759	0.57033	24.4952	1.16855	24.5897	1.76534	27.4528	3.23646	29.4444	0.27537	34.4181	1.18381	31.8193	2.17999	33.5578	2.37821	54.8342	6.05232	177.162
0.66667	66.728	10.9268	70.9424	9.93344	58.6504	14.4035	65.3232	8.94009	62.1624	1.49002	74.4544	0.99334	78.6688	4.96672	74.8056	5.46339	94.4728	6.45673	136.185	6.07391	208.869	8.57749	558.895	36.065	1050.09	9.93344		0.66667	62.5012	5.91556	60.4889	3.33236	54.1846	3.92677	52.4639	5.89801	57.3482	7.83626	63.0863	2.18619	76.0538	5.4183	70.9148	4.68399	75.7101	4.94099	132.371	13.9411	448.253
1	108.521	16.3902	113.438	18.3769	93.4192	18.8735	104.658	12.9135	99.7408	0	120.11	3.97337	128.188	4.47005	124.325	6.9534	161.903	11.4235	237.174	9.27566	372.743	14.2336	882.96	35.6987	1727.2	10.9268		1	94.0049	10.7294	91.4112	8.0486	82.8669	6.62463	79.0833	11.7917	87.325	13.2436	99.0482	9.17295	120.254	12.9373	113.587	3.8261	126.292	6.49701	231.25	20.3085	821.778
1.33333	144.343	23.3436	144.343	26.3236	120.11	22.8469	135.212	17.3835	130.646	0.99334	156.635	4.96672	170.332	5.46339	168.225	6.45673	225.822	17.3835	343.004	10.5977	554.963	21.7589	1260.14	32.7356	2526.53	35.7604		1.33333	114.829	15.0047	112.641	12.4376	102.606	11.059	96.6359	16.6594	106.624	17.4197	127.907	18.692	155.138	21.2574	151.172	0.96044	177.345	6.25097	343.289	24.3891	1280.06
1.66667	171.386	28.807	167.874	35.7604	138.724	26.3236	158.391	20.3636	154.177	4.47005	185.434	6.9534	207.208	3.97337	206.506	5.96006	286.579	24.8336	448.868	10.8777	750.592	25.2201	1674.69	29.5618	3399.97	69.0374		1.66667	125.76	18.7724	124.107	15.0679	114.588	13.3882	107.726	23.1989	119.272	21.7761	150.735	27.6381	183.519	30.924	183.788	5.33092	227.353	2.18924	464.864	23.8387	1805.44
2	190.35	32.7803	182.273	44.2038	154.177	25.3303	174.546	22.3502	170.683	5.96006	208.613	7.94675	239.518	2.98003	241.626	3.97337	346.634	29.3036	559.257	7.73929	957.468	24.6973	2122.6	31.8633	4340.13	86.4209		2	130.09	20.4153	129.286	16.3089	120.704	13.0346	113.528	27.2356	125.931	25.1376	168.278	37.9839	205.993	40.8532	211.613	12.5655	275.898	0.47471	598.683	25.7566	2386.27
2.33333	202.994	34.767	191.755	51.6539	163.659	25.8269	186.136	22.8469	181.922	6.9534	226.875	9.93344	267.614	0.99334	272.18	4.47005	402.124	34.2704	668.592	3.11084	1168.65	25.0343	2587.7	36.6769	5294.34	104.798		2.33333	132.241	18.8267	132.668	15.404	123.042	10.4766	117.413	28.8753	132.137	27.7035	184.226	47.0442	224.876	48.5695	238.725	19.9782	327.063	3.96075	743.685	26.4922	3011.6
2.66667	213.53	37.7471	200.184	54.6339	175.6	26.8203	196.321	25.3303	192.458	3.97337	244.084	7.45008	296.764	1.49002	303.437	3.97337	460.423	36.257	785.716	3.59215	1393.91	24.3407	3079.56	42.3815	6269.27	115.725		2.66667	135.617	16.3967	136.358	12.3789	126.463	7.86637	122.991	28.0402	139.046	29.7687	200.463	52.8294	244.784	52.6288	268.562	23.5909	380.337	5.32774	901.015	30.6385	3670.9
3	226.524	37.2504	210.72	54.6339	190.702	25.3303	208.964	27.3169	204.047	0.49667	264.454	4.47005	329.074	3.4767	338.908	6.45673	528.556	39.2371	913.507	10.4804	1637.61	20.416	3599.9	49.5194	7255.09	120.195		3	142.391	13.0262	140.985	9.46702	132.702	1.24256	130.499	27.4121	149.517	30.0351	218.817	56.126	266.342	55.5951	300.866	23.448	436.092	6.08827	1071.21	37.0206	4356.99
3.33333	242.328	37.7471	223.714	53.1439	206.506	23.8403	222.31	31.2903	219.149	3.97337	286.93	1.49002	364.897	5.46339	376.838	10.4301	600.903	43.2105	1049.37	16.8625	1890.61	20.2245	4138.72	53.3922	8238.1	131.618		3.33333	152.871	9.47492	148.302	7.11629	141.174	4.59628	139.869	27.5005	162.015	29.8546	238.962	56.9309	290.37	55.9181	336.013	24.3755	498.552	3.13669	1253.17	48.8274	5066.21
3.66667	261.293	36.7537	240.221	52.6472	225.119	23.3436	239.518	34.767	237.06	7.45008	312.217	1.49002	404.582	6.9534	420.386	12.4168	682.03	44.7005	1194.39	22.2903	2161.66	18.3453	4705.79	65.9655	9215.84	142.545		3.66667	166.576	6.2701	160.141	4.93465	153.162	9.00396	151.954	28.246	177.161	29.1551	262.055	59.0333	318.248	53.7207	375.532	22.8335	566.614	0.07411	1448.19	59.8159	5794.5
4	282.716	33.277	259.537	51.1572	245.84	17.8802	258.132	40.2304	259.186	9.93344	341.366	4.96672	449.185	10.4301	473.066	11.4235	775.098	42.2171	1352.74	30.6791	2456.53	14.565	5305.88	83.5175	10194.3	146.518		4	183.536	4.58354	174.65	0.89542	167.485	14.7668	166.754	26.1415	196.411	27.1328	288.84	59.8642	350.371	49.2798	419.993	16.8167	641.729	4.42034	1659.72	73.6412	6535.66
4.33333	307.3	29.3036	280.96	48.6738	269.37	17.3835	277.448	46.6872	283.418	14.4035	372.974	8.94009	496.246	14.4035	530.312	13.9068	874.137	44.2038	1517.62	36.3801	2764.66	14.881	5921.31	96.2457	11134.8	168.372		4.33333	202.591	3.6344	190.666	1.3543	182.721	20.2954	183.83	25.0785	218.204	24.9452	318.05	60.0774	385.328	43.5827	467.114	12.0007	723.288	9.13593	1885.2	97.0657	7279.28
4.66667	332.938	27.8136	304.842	48.6738	295.008	17.8802	298.52	53.6405	311.514	15.3968	408.446	12.4168	545.414	16.3902	590.718	15.8935	976.687	45.1971	1691.7	42.1689	3085.72	17.7764	6552.19	109.973	12027.9	192.709		4.66667	221.462	2.26765	208.788	1.35427	199.745	22.0466	203.612	25.3349	240.719	25.3866	346.065	59.0935	422.809	38.9111	517.203	6.51376	810.768	13.49	2125	125.098	8021.87
5	358.224	23.8403	330.479	49.1705	322.05	17.3835	321.348	59.1039	341.015	17.3835	446.024	16.8868	596.338	19.8669	655.69	14.4035	1086.96	44.2038	1879.14	51.9607	3423.77	17.4943	7200.63	127.68	12874.6	190.225		5	239.996	2.3101	227.307	1.02464	217.841	22.1531	224.747	24.4038	265.063	26.6505	375.478	59.4841	462.099	34.4057	571.111	1.19921	903.173	16.3825	2379.85	152.016	8761.65
5.33333	383.862	20.3636	356.468	49.1705	348.039	18.3769	344.878	63.574	371.218	17.3835	484.305	19.3702	649.369	22.3502	722.067	15.8935	1197.94	46.1905	2075.67	58.7142	3768.2	23.0921	7844.5	138.93	13642.4	202.145		5.33333	258.017	4.0103	244.896	1.31377	234.631	21.5631	246.371	23.9812	289.996	27.2325	405.432	58.7471	501.864	30.6966	628.604	8.24992	1001.05	20.4769	2647.93	178.919	9483.44
5.66667	408.446	20.3636	382.457	53.1439	374.379	22.8469	370.516	64.0707	402.475	14.9002	523.99	19.8669	702.751	20.3636	786.688	18.8735	1307.87	49.6672	2277.67	64.27	4113.04	26.1265	8470.91	152.024	14324.7	213.569		5.66667	274.994	3.79951	261.829	0.71053	250.982	20.5569	266.6	26.9767	312.758	29.8104	435.544	57.4123	541.288	28.3337	685.337	10.0737	1102.65	25.3411	2926.17	210.599	10178.6
6	429.518	19.3702	407.392	58.6073	395.802	25.3303	396.505	62.084	433.732	10.4301	563.325	18.8735	757.187	18.8735	849.202	19.8669	1417.09	57.1173	2484.77	68.0826	4454.26	30.3144	9076.88	152.312	14907.7	230.456		6	291.565	2.31268	278.732	1.23502	268.502	20.0187	286.981	29.3709	334.032	33.1341	465.123	57.3553	581.703	28.2238	745.716	16.2841	1206.36	29.5068	3214.84	230.108	10857.9
6.33333	450.238	17.8802	431.274	64.5673	415.118	28.807	423.196	61.0906	464.286	8.94009	601.606	18.3769	813.73	19.3702	914.174	20.3636	1530.53	64.5673	2696.53	68.5647	4800.09	37.8989	9664.27	149.073	15421.5	245.853		6.33333	307.917	0.95803	295.534	0.63515	285.588	20.4615	306.649	30.9211	356.2	35.699	497.009	56.8754	623.565	28.0894	810.689	24.4692	1316.97	35.5606	3515.76	250.216	11509.8
6.66667	471.662	16.3902	456.56	70.5274	435.839	31.2903	450.941	58.6073	494.841	6.45673	641.642	16.3902	872.03	21.3569	983.36	23.8403	1650.99	73.0108	2917	65.463	5157.4	49.1364	10253.1	151.702	15885.8	276.646		6.66667	324.109	1.29694	313.949	0.07417	303.01	22.1007	325.834	32.5773	378.124	38.8962	528.435	54.6853	666.064	28.1159	878.683	31.1133	1431.49	44.9538	3825.16	274.588	12132.4
7	492.031	14.4035	482.549	76.4874	458.316	32.2837	479.388	57.1173	525.746	4.47005	682.733	16.8868	932.436	21.3569	1056.76	25.3303	1779.53	80.9575	3150.1	66.3156	5532.16	51.5727	10841.4	157.219	16315.7	278.633		7	339.643	0.67972	330.509	0.54455	319.996	24.3971	344.676	32.2785	398.942	44.1215	559.241	55.0161	709.811	28.3852	949.118	40.3897	1549.57	51.9198	4144.31	302.903	12717.1
7.33333	514.508	11.4235	507.133	79.4675	482.549	32.7803	506.43	58.6073	554.896	6.9534	724.877	19.8669	995.301	23.8403	1135.08	26.8203	1916.5	90.8909	3395.02	68.9897	5923.03	60.0386	11433.2	155.584	16710.8	290.056		7.33333	354.516	2.29344	346.899	0.35634	336.62	23.2992	363.719	32.7806	420.414	45.8045	590.687	54.8509	756.742	27.3724	1021.85	50.5952	1670.59	58.4405	4473.13	327.05	13277.2
7.66667	538.741	10.9268	532.068	82.9442	507.133	31.787	534.175	60.0973	585.099	7.94675	767.723	21.8536	1059.92	26.8203	1216.21	28.3103	2058.38	95.8577	3648.46	73.787	6320.84	63.6606	12008.6	172.313	17063.8	277.64		7.66667	368.333	3.39322	364.163	1.24785	353.207	23.5881	381	32.3149	444.88	46.3776	623.233	52.3043	803.976	24.7725	1097.4	58.4972	1798.96	67.7591	4808.62	358.978	13802.6
8	561.569	9.43677	556.301	82.4475	532.77	29.3036	561.218	61.5873	615.302	8.94009	811.623	25.3303	1125.24	29.8003	1300.84	29.8003	2201.67	102.811	3909.8	83.785	6724.84	63.4854	12569.9	187.119	17376.3	269.693		8	382.126	4.82082	380.42	2.35723	368.682	23.7124	398.081	33.082	468.82	48.9644	655.168	51.1073	853.261	20.301	1173.78	63.7608	1931.65	76.9569	5143.52	388.515	14291.4
8.33333	583.343	8.44342	577.373	82.4475	557.354	27.3169	588.26	64.0707	644.101	10.9268	853.065	28.3103	1190.57	30.7936	1384.78	32.2837	2347.77	108.771	4173	94.4258	7124.18	61.9538	13088.5	194.685	17633.4	246.846		8.33333	395.948	4.09652	393.884	3.35938	384.174	21.0697	416.598	33.5138	493.378	50.8899	688.097	50.0319	903.82	16.5365	1252.24	71.6399	2067.87	86.9645	5490.07	420.778	14734.4
8.66667	605.469	7.94675	598.094	80.9575	581.236	27.3169	614.951	66.0573	673.953	14.4035	895.209	32.2837	1256.59	34.767	1469.42	34.767	2495.98	116.718	4436.13	102.983	7517.66	65.736	13568.3	197.563	17838.5	251.813		8.66667	408.546	4.86949	407.744	5.29578	400.823	19.6208	435.001	35.3751	518.356	51.7139	724.025	45.6781	954.178	13.6101	1333.78	80.1005	2207.4	96.1331	5843.8	451.488	15152.4
9	624.785	7.45008	618.814	81.4542	603.01	28.3103	641.642	67.0507	705.21	13.9068	937.002	35.7604	1323.67	38.2437	1551.6	38.7404	2641.73	126.155	4694.38	108.618	7894.22	68.6155	13996.9	191.461	17982.5	251.813		9	421.885	3.98579	420.686	7.3582	417.943	19.2799	453.388	35.909	543.861	54.938	758.899	42.6368	1005.09	11.7725	1419.8	90.4741	2353.23	105.88	6199.85	483.821	15530.5
9.33333	643.75	5.46339	639.886	81.4542	625.838	29.8003	667.631	69.0374	735.764	14.4035	981.253	39.7337	1392.51	40.2304	1637.29	43.7071	2793.09	134.598	4956.95	111.419	8280.12	73.1881	14402.1	163.728	18110.7	254.296		9.33333	434.82	4.54173	434.583	7.43977	433.525	16.6134	473.018	37.3098	568.386	59.2745	794.645	39.2223	1057.9	9.75432	1507.48	99.998	2503.89	114.008	6562.97	515.527	15877.9
9.66667	663.417	4.47005	659.905	80.9575	649.018	29.8003	692.215	73.0108	765.967	16.3902	1024.1	45.6938	1459.59	46.6872	1726.15	46.1905	2951.84	143.538	5228.68	113.265	8670.79	72.9969	14801.6	161.022	18237.8	259.263		9.66667	447.926	5.50837	448.313	6.9843	450.079	13.7843	491.615	38.6106	592.14	61.4892	830.938	34.0381	1112.56	6.9122	1598.72	110.996	2656.79	123.997	6935.96	549.597	16188.3
10	683.084	5.46339	678.87	78.9708	671.494	28.807	715.394	75.9908	796.522	18.8735	1069.05	50.6605	1529.48	52.1505	1816.76	46.1905	3111.98	150.492	5500.16	118.735	9063.95	74.2423	15187.1	165.126	18347.7	273.666		10	461.325	5.36963	463.195	7.01531	464.864	13.4922	509.312	38.2018	616.691	62.754	868.89	29.5657	1168.99	4.45275	1695.05	122.464	2814.15	132.829	7307.15	580.022	16483
10.3333	699.59	9.93344	698.537	80.9575	691.162	26.8203	739.276	77.9775	826.725	18.8735	1115.41	51.6539	1599.36	53.6405	1907.72	46.6872	3270.37	155.955	5767.33	127.039	9445.26	73.3782	15535.6	168.968	18409.9	253.303		10.3333	473.296	3.67677	478.414	9.52443	480.22	12.2976	527.251	38.0948	643.513	63.9782	905.811	27.4234	1228.23	0.61665	1793.22	132.23	2978.2	141.835	7676.82	608.448	16745.3
10.6667	717.15	12.9135	716.097	80.9575	711.531	25.8269	762.455	79.9642	856.577	20.3636	1160.36	51.6539	1667.15	62.084	2001.49	43.2105	3434.03	158.935	6040.88	139.404	9823.86	63.4405	15861.7	187.583	18464.7	233.436		10.6667	485.967	3.18277	493.576	9.27647	494.758	9.72893	545.736	39.1819	669.335	64.7517	944.192	22.9846	1288.65	3.64739	1894.85	140.888	3146.89	149.947	8045.57	634.156	16988.4
11	732.252	15.3968	731.198	81.4542	728.74	25.3303	784.23	78.9708	884.322	19.8669	1203.21	52.6472	1736.33	63.574	2092.45	39.7337	3593.83	167.378	6304.36	147.464	10168.1	60.3813	16137.4	207.916	18482.3	229.462		11	499.267	3.4159	506.482	10.0884	510.388	8.49372	563.504	41.6012	695.431	66.5584	983.302	19.7127	1351.98	6.11761	1999.95	153.036	3317.21	157.247	8409.04	654.51	17197.4
11.3333	745.949	16.8868	749.11	84.9309	745.949	25.8269	807.409	75.9908	914.174	18.3769	1248.87	50.6605	1810.44	59.1039	2180.25	39.7337	3748.71	175.822	6560.72	151.414	10490.2	64.7668	16359.1	196.382	18461.9	224.496		11.3333	512.363	3.55243	518.835	12.2304	526.393	7.83477	583.54	40.8895	725.073	70.1353	1024.3	19.6928	1417.43	7.71887	2106.78	166.478	3490.49	165.359	8775.01	674.231	17396.7
11.6667	759.997	15.8935	768.074	89.8976	762.455	29.3036	831.29	73.0108	945.43	14.9002	1295.58	49.1705	1885.24	56.6206	2272.26	47.6805	3907.8	190.225	6823.05	146.92	10809.9	82.4929	16552.4	165.472	18439.4	229.462		11.6667	523.051	3.278	530.093	15.2082	542.068	5.89422	602.464	41.7755	752.301	73.9292	1067.39	18.243	1485.31	12.4381	2214.62	179.675	3670.15	172.427	9143.69	701.847	17565.8
12	775.098	11.4235	785.634	91.8843	780.015	33.277	852.714	71.5207	975.985	13.4101	1339.83	50.1638	1960.75	57.1173	2364.28	53.6405	4071.81	205.622	7090.22	144.307	11129.8	92.0587	16734.5	149.227	18432	254.793		12	535.831	3.2525	541.943	12.4287	557.372	2.74699	622.222	42.643	779.084	76.931	1110.81	17.3323	1553.48	14.4262	2326.12	191.625	3847.97	180.595	9504.76	721.864	17721.5
12.3333	790.551	9.43677	804.248	91.3876	797.926	36.7537	875.893	72.5141	1007.24	12.9135	1386.89	55.1306	2043.28	53.6405	2459.8	62.5806	4238.98	223.502	7358.52	131.37	11445	117.085	16902.4	121.354	18433.8	273.169		12.3333	547.107	2.35229	554.354	13.1395	572.175	3.8418	642.177	42.6478	807.262	81.5126	1155.28	18.0389	1623.14	16.8821	2440.43	202.897	4031.76	193.521	9866.15	744.53	17861.7
12.6667	807.058	9.93344	825.671	91.8843	820.754	38.2437	901.53	75.9908	1039.9	14.4035	1435	59.6006	2125.81	58.1106	2564.81	67.0507	4420.91	231.449	7646.36	131.162	11792.8	113.893	17104.5	126.626	18486.5	264.229		12.6667	558.675	0.74978	567.728	14.9544	586.026	5.38207	662.58	41.5177	836.016	85.9028	1201.97	16.0861	1695.06	21.0093	2554.29	211.308	4220.65	207.885	10228.8	761.526	17998.2
13	822.862	7.45008	846.392	93.3743	841.124	40.2304	927.168	77.4808	1074.32	15.3968	1486.28	60.594	2208.35	60.594	2671.93	70.5274	4603.88	246.846	7932.58	126.689	12134.1	118.081	17275.8	137.663	18524	270.686		13	569.11	1.10741	581.725	14.5512	598.554	6.97897	680.754	41.1794	863.427	89.7453	1249.94	12.9706	1766.47	22.8662	2673.42	222.047	4413.57	217.434	10580.8	783.279	18111.2
13.3333	839.017	6.45673	867.464	93.3743	865.357	39.7337	955.264	78.4741	1109.09	17.8802	1538.61	63.0773	2293.69	63.0773	2781.86	69.0374	4797.39	250.323	8226.02	140.369	12471	99.4911	17460.8	165.16	18583.4	238.402		13.3333	580.879	0.61501	595.835	12.0511	613.21	8.38374	699.732	41.9295	893.609	92.3541	1296.97	9.79484	1839.62	27.0635	2796.16	230.661	4609.09	231.475	10919.6	805.713	18210.4
13.6667	855.523	3.97337	887.834	94.3676	887.834	38.7404	984.765	78.4741	1145.26	16.3902	1592.34	62.5806	2380.43	64.5673	2894.24	71.0241	4987.74	262.243	8520.49	140.6	12797.1	105.26	17633.8	156.856	18636.8	233.436		13.6667	592.455	0.66556	609.531	14.1371	626.787	11.2663	718.582	42.5134	923.912	95.379	1346.65	5.71427	1916.6	33.1419	2919.45	242.266	4813.42	245.842	11259.1	822.609	18292
14	869.922	1.49002	906.798	98.341	906.447	40.2304	1009.7	76.9841	1180.03	13.9068	1645.37	59.1039	2464.37	64.0707	2997.84	79.4675	5168.61	282.606	8793.28	130.039	13099.1	121.09	17770.6	136.192	18648.7	263.236		14	603.854	1.87357	623.047	16.8134	640.701	13.495	737.644	43.1038	955.778	99.0787	1397.87	1.1708	1995.58	37.9736	3047.77	256.607	5015.57	257.27	11591.6	840.182	18368.3
14.3333	886.078	1.49002	924.71	101.818	925.061	41.7204	1036.04	73.5074	1215.15	10.9268	1698.75	58.1106	2549.36	64.0707	3104.61	88.4076	5352.99	305.95	9067.13	117.989	13388.3	150.138	17892.4	98.0532	18662.4	288.566		14.3333	615.221	4.18137	636.087	18.3262	655.11	14.2248	757.838	42.0862	988.133	100.727	1448.77	2.56638	2075.62	40.8202	3182.73	272.723	5220.58	265.985	11913.5	857.053	18431.9
14.6667	901.882	2.98003	939.46	102.811	942.621	42.7138	1059.57	72.0174	1246.76	9.93344	1749.68	60.594	2632.95	67.0507	3211.72	97.8444	5537.02	324.823	9337.29	105.695	13667.6	173.44	18011.5	59.823	18674.7	305.95		14.6667	628.366	6.21056	649.168	19.9861	670.447	14.1888	779.052	44.1088	1021.66	104.465	1499.37	4.77675	2159.69	47.4448	3319.15	282.703	5430.05	280.45	12232.6	876.001	18477.7
15	916.281	5.46339	955.264	103.308	962.639	42.2171	1084.15	73.0108	1282.93	8.44342	1802.71	64.0707	2719.34	72.0174	3324.46	98.341	5723.51	334.26	9618.07	103.462	13952.6	175.63	18118.3	51.7409	18680.3	294.03		15	640.163	7.36236	663.613	24.1455	684.798	12.6695	800.713	45.6078	1055.95	110.083	1552.56	9.41827	2244.78	51.995	3457.69	295.302	5641.58	293.07	12553.5	876.279	18530.9
15.3333	930.329	8.44342	973.526	102.314	984.414	42.2171	1110.14	74.9974	1319.46	10.4301	1858.9	71.0241	2806.79	75.4941	3440	95.8577	5918.77	339.227	9902.6	114.473	14237.5	167.123	18226.6	64.5588	18706	273.666		15.3333	649.044	6.97016	676.284	26.1794	699.344	10.5813	822.996	46.3893	1092.33	116.525	1606.35	14.1049	2332.35	53.9866	3601.14	310.429	5852.45	305.867	12863.5	888.099	18597.4
15.6667	944.377	9.43677	990.735	100.824	1006.54	39.7337	1137.19	77.4808	1355.63	12.9135	1915.8	76.9841	2895.64	79.9642	3557.66	91.3876	6112.99	342.704	10185.4	127.968	14505.6	167.391	18325.5	71.7305	18735.5	246.846		15.6667	659.943	7.33551	690.255	27.0197	716.544	6.73058	845.366	44.8313	1128.56	121.154	1661.69	18.6125	2422.58	56.6712	3746.33	325.688	6066.61	320.984	13162.2	908.508	18651.5
16	958.074	9.93344	1008.3	99.831	1027.96	38.2437	1161.77	79.4675	1392.86	13.9068	1974.1	79.9642	2988.36	82.9442	3674.61	92.8776	6305.8	346.18	10461.4	137.898	14763.3	164.476	18409	82.7554	18750.6	236.416		16	670.739	5.83185	704.158	29.9026	733.467	3.61902	866.026	45.7244	1164.08	126.614	1717.81	21.9156	2512.71	62.0965	3893.86	337.016	6283.24	332.574	13456.9	930.828	18698.2
16.3333	971.068	8.44342	1024.1	98.341	1049.39	33.7737	1187.06	81.4542	1429.03	15.3968	2032.39	80.9575	3080.38	83.9375	3791.2	88.9043	6500.36	342.207	10732.2	167.237	15003	146.431	18485.5	106.642	18762.2	197.179		16.3333	680.848	5.746	718.688	33.4337	750.009	0.76737	886.491	45.7418	1198.48	130.128	1774.89	27.6888	2603.02	63.6565	4043.03	350.599	6495.55	341.244	13737.2	940.087	18751.8
16.6667	984.414	6.45673	1039.2	100.824	1065.54	35.7604	1209.53	81.4542	1462.75	15.3968	2087.88	81.9509	3172.04	87.4142	3901.13	101.321	6680.18	368.034	10975	148.973	15203.8	181.3	18521.8	64.2034	18749.9	257.276		16.6667	692.225	6.18874	732.843	38.8592	767.248	3.514	907.274	43.5993	1233.65	134.898	1832.01	29.1696	2693.63	63.8605	4196.75	365.594	6713.97	350.868	14001.5	945.475	18798.9
17	1001.62	4.96672	1054.3	102.314	1084.51	35.7604	1232.36	81.9509	1495.41	14.9002	2144.43	82.4475	3266.51	92.8776	4020.89	110.758	6871.23	382.934	11230	135.159	15414.8	189.797	18581	31.253	18774.1	278.633		17	704.317	7.28727	747.988	44.1317	784.933	6.1341	927.416	41.5429	1268.37	137.865	1891.6	31.514	2786.84	66.697	4350.29	378.102	6932.54	357.162	14267.5	967.392	18828.4
17.3333	1020.59	4.96672	1072.21	101.818	1108.39	32.7803	1257.65	82.9442	1531.58	17.3835	2202.73	87.4142	3363.79	100.328	4158.21	114.235	7085.46	387.901	11514.6	137.338	15668	177.365	18683.2	31.7455	18849.3	274.66		17.3333	714.812	9.123	762.642	48.2681	800.139	8.7805	947.042	41.6942	1303.1	141.316	1951.96	34.6175	2882.98	69.0185	4506.13	388.953	7155.74	360.145	14525.4	974.532	18846.8
17.6667	1036.39	6.45673	1090.12	102.314	1129.46	30.7936	1283.64	83.9375	1568.46	17.8802	2260.32	89.4009	3460.37	105.791	4290.26	115.228	7293.02	394.357	11784.5	137.5	15890.1	173.221	18764.4	32.0264	18901.2	270.686		17.6667	726.29	9.06748	777.126	51.9049	816.592	12.5775	969.857	42.0028	1339.59	147.278	2013.89	37.9858	2982.46	69.4171	4667.16	404.008	7377.22	371.477	14770.6	982.43	18862.8
18	1056.06	10.4301	1111.2	104.301	1153.69	29.3036	1312.79	85.4275	1609.2	17.8802	2322.84	94.3676	3563.98	114.235	4431.09	120.691	7510.06	409.258	12072.3	127.417	16135.5	173.82	18866.9	27.1925	18988.7	271.183		18	736.779	7.76392	790.349	55.2495	832.807	15.4444	993.729	40.9107	1378.55	150.636	2080.6	43.5455	3084.03	70.8928	4829.48	419.113	7610.75	386.057	15010.7	993.117	18876.3
18.3333	1072.56	14.9002	1129.81	102.811	1178.63	25.8269	1340.53	87.9109	1648.53	19.8669	2386.4	97.8444	3667.93	121.188	4569.81	122.181	7729.91	412.238	12350.8	132.828	16365	158.189	18960.4	42.9159	19070.5	227.972		18.3333	747.012	8.32428	803.83	55.8999	849.347	17.7282	1017.89	40.2424	1416.14	151.501	2148.12	51.0834	3188.07	74.4653	4991.23	428.372	7835.86	398.771	15243.7	1012.29	18888.5
18.6667	1083.8	17.8802	1145.97	101.818	1196.89	26.8203	1364.76	88.4076	1684.71	22.3502	2446.11	101.818	3766.62	125.658	4686.06	139.565	7918.16	438.065	12571.3	96.9751	16521.8	195.707	18974.4	15.2512	19072.6	245.853		18.6667	758.226	8.86189	817.014	56.0707	866.394	21.0134	1040.96	38.9174	1455.54	152.961	2215.2	58.8291	3291.77	76.829	5157.67	439.479	8063.82	414.38	15459.6	1009.41	18910.1
19	1092.93	19.8669	1158.96	103.308	1211.29	29.3036	1386.89	89.8976	1719.48	22.8469	2505.11	102.811	3865.66	131.618	4791.77	158.935	8090.24	466.871	12773.7	58.3653	16628.8	219.27	18953.8	28.1132	19039.3	279.13		19	768.522	8.4285	829.51	59.4636	884.555	25.1461	1064.72	36.0158	1494.68	157.076	2278.96	65.9287	3393.3	81.444	5318.96	452.559	8286.47	429.08	15658.5	996.515	18940.8
19.3333	1106.98	20.8602	1171.95	102.811	1229.9	30.7936	1409.72	93.3743	1755.3	23.8403	2564.11	106.784	3966.1	141.551	4913.29	170.855	8280.24	492.202	13000.2	37.9871	16784	226.266	18964.3	55.8921	19040.3	293.533		19.3333	775.475	10.0905	840.083	61.5469	899.721	28.7944	1083.09	31.922	1526.97	158.635	2330.98	72.5118	3476.73	86.6823	5448.35	462.877	8472.26	439.155	15818.8	984.49	18969.8
19.6667	1117.52	21.8536	1187.06	104.301	1245.71	36.257	1433.95	93.871	1792.52	21.8536	2624.17	105.294	4067.25	144.531	5027.08	185.755	8456.19	520.512	13188.8	5.74621	16889.4	254.982	18930.6	104.543	19001	333.267		19.6667	780.992	11.9883	848.711	63.8169	911.339	31.6726	1096.59	27.7929	1551.19	162.105	2367.82	76.2214	3539.79	92.3168	5546.61	471.297	8606.63	443.487	15934.3	970.411	19000.9
	1131.22	20.3636	1202.86	103.804	1264.67	36.257	1459.94	92.8776	1832.56	19.8669	2685.63	107.778	4170.5	148.505	5153.51	188.735	8648.3	532.929	13409.3	2.64458	17027.1	257.023	18933.4	116.572	19001.3	351.644
	1147.37	20.3636	1221.47	106.288	1287.85	35.2637	1489.09	92.3809	1876.46	17.3835	2752.35	108.771	4281.83	151.982	5295.39	179.795	8856.21	534.916	13655.9	33.5028	17188.4	226.588	18972.8	98.7709	19025.9	341.71
	1161.07	19.8669	1241.14	109.268	1308.22	36.257	1519.29	90.3943	1919.31	12.4168	2818.38	107.778	4391.05	152.478	5432.01	177.312	9051.13	543.359	13878.1	50.7943	17333.4	219.181	18991.1	92.8277	19022.7	335.253
	1171.6	20.8602	1258.7	113.241	1324.38	34.2704	1548.79	87.4142	1960.4	8.94009	2884.05	107.281	4499.93	151.485	5559.5	182.775	9230.24	555.279	14076.4	45.1893	17430.3	222.22	18984.5	99.353	19007.3	335.253
	1186	20.3636	1276.61	111.751	1348.26	30.297	1575.48	88.4076	2002.89	9.43677	2951.48	114.235	4607.74	161.915	5700.68	179.795	9430.77	556.769	14309.1	56.4138	17564.9	189.712	19034.3	70.5342	19036.4	314.89
	1197.59	20.8602	1294.52	113.241	1366.87	31.787	1602.17	89.4009	2043.63	10.4301	3017.86	118.705	4713.81	169.862	5832.03	188.735	9605.32	581.106	14498.1	34.5934	17659.7	187.731	19036.2	80.1706	19017.8	324.327
	1208.48	17.3835	1309.98	114.235	1385.13	31.787	1627.46	89.4009	2082.26	11.4235	3082.48	120.691	4815.65	172.842	5966.89	190.722	9785.49	588.556	14681.6	23.8459	17758.5	168.276	19053.8	57.2781	19009.4	305.453
	1221.82	16.3902	1326.48	113.738	1406.2	30.7936	1653.45	91.3876	2125.11	12.4168	3152.37	124.168	4924.18	175.325	6112.28	188.735	9979.35	596.503	14882.1	28.2622	17871.9	153.883	19093.5	37.0397	19038.9	277.64
	1237.28	14.4035	1345.8	113.241	1431.49	29.8003	1680.84	90.3943	2169.71	12.9135	3222.26	125.658	5034.8	179.795	6261.9	184.762	10190.1	595.509	15097.7	47.1994	17994.3	123.87	19150.6	8.4663	19069.8	241.879
	1249.57	15.8935	1363.01	114.731	1454.67	26.8203	1707.53	92.3809	2213.26	9.93344	3288.99	119.698	5148.94	177.312	6407.64	183.272	10395.9	595.509	15295.1	67.003	18114.8	117.371	19185.3	14.9974	19097.9	222.012
	1264.32	14.9002	1381.27	117.711	1478.55	21.8536	1736.33	92.3809	2258.22	6.9534	3359.58	117.215	5264.84	174.332	6558.66	176.318	10615	585.576	15502.6	94.2375	18239.7	88.7937	19245.7	60.6574	19154.4	191.715
	1279.07	17.8802	1401.29	118.208	1504.19	19.3702	1768.64	94.3676	2307.38	4.96672	3434.03	117.215	5383.9	181.782	6708.27	180.292	10830.3	593.026	15719	101.264	18361.2	83.7846	19300	65.3737	19208.2	193.205
	1294.17	18.3769	1420.25	117.215	1530.18	17.3835	1799.55	93.3743	2352.69	3.4767	3505.68	120.195	5501.2	189.729	6856.83	186.749	11042.8	595.509	15921.6	92.8252	18478.8	75.3522	19344	70.7177	19254.9	196.682
	1308.22	20.3636	1436.41	112.248	1555.11	18.8735	1828.7	99.831	2395.18	5.96006	3575.57	133.605	5613.23	206.119	7006.09	191.219	11243.7	608.423	16108	82.2726	18582.2	78.1509	19378.4	76.7125	19295.6	219.529
	1321.57	21.3569	1453.27	110.261	1576.54	22.3502	1860.31	101.818	2439.44	9.93344	3650.02	147.512	5725.26	217.542	7149.03	193.702	11433.3	616.37	16278.1	68.5642	18655.6	67.7905	19405.8	79.5673	19313.9	231.449
	1334.21	24.3369	1470.12	108.274	1598.31	24.3369	1890.86	104.301	2482.28	13.9068	3723.42	153.968	5839.05	230.456	7292.32	195.689	11621.6	623.323	16446.9	69.8439	18730.5	69.0938	19429.5	77.9292	19320.2	239.396
	1345.1	23.8403	1485.58	107.281	1620.44	24.8336	1919.66	106.288	2522.67	18.3769	3795.77	159.928	5954.6	239.892	7425.42	191.219	11794	623.82	16590.5	88.1756	18785.5	55.844	19428.4	93.4115	19312.5	226.482
	1353.88	22.3502	1502.08	108.771	1641.51	23.8403	1948.46	108.274	2568.33	20.3636	3867.06	165.392	6069.09	246.846	7557.47	181.285	11965.7	617.363	16725.2	114.756	18836.2	26.9571	19433.8	130.45	19302.3	197.179
	1362.3	23.3436	1518.24	112.745	1655.56	27.8136	1977.61	102.811	2613.98	19.3702	3940.82	161.418	6184.63	244.363	7671.61	195.689	12111.1	632.263	16826.4	95.9721	18857.2	37.9	19413.5	126.38	19267.9	211.086
	1371.44	24.3369	1532.64	114.235	1671.36	28.3103	2004.3	99.831	2657.88	17.8802	4010.7	159.928	6295.26	250.819	7790.67	210.092	12257.9	651.137	16941.7	91.115	18888	52.0525	19395.9	121.43	19244.7	211.086
	1382.32	24.8336	1547.39	115.228	1686.11	33.277	2031.69	97.8444	2707.4	15.3968	4084.81	162.412	6412.21	256.283	7919.21	230.952	12406.5	687.394	17057.9	58.7653	18911.1	87.893	19391.5	101.883	19224	242.376
	1394.62	24.3369	1563.54	116.221	1700.86	39.2371	2062.6	95.8577	2759.38	10.4301	4162.07	164.398	6527.4	261.249	8047.4	255.289	12562.4	726.134	17169.4	17.787	18929	130.041	19394.2	82.0904	19214.5	271.679
	1408.31	25.8269	1579.35	117.711	1722.28	39.7337	2092.8	94.8643	2808.9	10.9268	4243.2	164.895	6644	271.183	8185.77	266.216	12728.5	749.478	17303.4	11.5669	18980.4	137.822	19433.8	93.5943	19225	276.646
	1419.55	24.8336	1597.61	117.711	1750.38	33.7737	2126.16	96.3543	2861.58	6.9534	4328.89	167.875	6767.98	278.633	8329.41	249.826	12904.8	737.558	17439.8	47.6232	19036.2	104.668	19476.8	140.127	19244	239.892
	1433.95	23.3436	1617.28	118.705	1776.72	31.2903	2159.88	97.3477	2915.31	5.46339	4415.29	170.855	6897.57	288.07	8476.91	238.899	13078.7	732.094	17566.7	59.1276	19091.7	85.7946	19517.5	172.035	19276.7	220.522
	1446.59	21.3569	1636.59	119.201	1804.47	24.8336	2191.14	100.824	2964.83	4.96672	4495.71	175.325	7015.22	299.493	8617.04	225.489	13244.8	709.744	17685.9	105.477	19155.6	37.0463	19554.4	230.979	19319.2	167.378
	1459.59	23.8403	1653.8	119.698	1835.02	14.4035	2220.29	104.301	3012.59	5.96006	4573.33	181.782	7133.57	313.897	8772.62	203.139	13420.4	676.964	17826.5	156.366	19247.6	24.4605	19609.1	298.754	19375.7	121.188
	1469.77	25.3303	1670.66	119.698	1857.85	9.93344	2250.84	105.791	3060.71	1.49002	4650.59	183.769	7253.33	320.353	8914.51	190.225	13579.9	664.05	17934.6	167.149	19287.4	53.9669	19624.7	328.372	19409.4	101.321
	1483.12	28.3103	1687.52	119.698	1879.97	8.44342	2281.04	108.771	3108.12	2.98003	4726.8	181.285	7369.93	330.287	9065.53	197.179	13742.8	677.957	18052.2	155.689	19338.1	48.199	19645.9	327.139	19453	111.254
	1495.06	29.3036	1703.67	119.698	1901.75	9.43677	2311.25	111.751	3153.07	7.94675	4804.42	180.789	7487.94	336.247	9210.92	205.125	13898.7	697.824	18159.6	145.632	19368.2	36.0599	19664.3	320.963	19475.8	125.658
	1504.19	31.2903	1718.77	120.195	1918.25	15.8935	2341.45	110.758	3198.03	8.94009	4883.08	180.789	7607.69	343.697	9331.38	225.489	14026.6	736.564	18227.6	111.654	19356.2	10.1316	19641.4	282.856	19456.8	166.385
	1514.73	31.2903	1734.58	121.685	1933	24.8336	2372	109.268	3247.2	4.96672	4962.81	176.318	7727.1	344.69	9440.96	265.223	14140.7	777.788	18282.1	71.5902	19333.1	27.4178	19616.8	249.059	19422.8	211.582
	1525.96	32.2837	1748.62	121.685	1947.05	34.767	2399.75	110.758	3293.55	3.97337	5042.18	178.305	7845.46	348.167	9553.69	302.473	14252.4	811.562	18334.6	35.5481	19316.8	74.4039	19592.5	210.907	19392.2	264.726
	1534.39	28.3103	1762.32	121.188	1963.91	39.7337	2427.14	110.758	3340.61	0	5119.44	182.279	7965.92	353.63	9664.32	320.85	14351.4	821.495	18376.1	24.7779	19301.5	83.1249	19554.8	188.796	19361.7	283.103
	1545.28	25.8269	1777.77	124.168	1980.07	42.7138	2457.7	106.288	3387.68	7.94675	5196	180.292	8086.38	359.094	9776	343.697	14451.9	854.275	18410	6.77514	19297.6	97.5391	19524.7	176.642	19331.8	307.44
	1558.27	24.3369	1793.93	127.148	2002.54	40.7271	2488.95	102.811	3438.25	16.8868	5275.73	176.815	8208.95	357.604	9905.6	355.12	14576.9	868.182	18462.6	38.6491	19300.3	127.51	19518.9	156.078	19323	316.877
	1569.86	23.8403	1811.14	129.631	2022.91	38.7404	2521.26	99.831	3490.93	21.8536	5357.56	174.332	8331.52	369.027	10035.2	353.63	14695.3	879.606	18519.7	59.3136	19300.3	146.368	19516.7	144.364	19314.9	328.3
	1581.8	21.8536	1830.81	133.605	2048.2	31.787	2556.03	96.3543	3547.12	24.8336	5442.9	173.835	8457.6	380.451	10171.1	336.247	14828	870.666	18595.2	42.8824	19327.8	121.395	19529.4	167.097	19332.2	298.996
	1594.8	24.3369	1850.82	140.061	2068.22	30.297	2591.5	92.8776	3599.45	25.3303	5527.89	172.842	8579.82	383.431	10298.2	338.233	14955.1	886.559	18657.5	39.2874	19336.9	117.491	19542.3	182.562	19334.6	291.546
	1603.93	24.3369	1866.28	143.041	2087.88	31.2903	2621.71	91.8843	3653.88	29.8003	5608.66	170.855	8694.31	383.431	10414.5	338.73	15067.5	874.639	18707.8	17.7634	19336.5	100.177	19533.1	185.65	19332.2	266.216
	1613.76	24.3369	1883.13	145.028	2107.55	30.297	2653.67	90.3943	3707.27	31.787	5691.55	167.875	8811.26	387.901	10540.6	331.28	15189	849.805	18775	0.71264	19354.8	64.3317	19542.1	210.684	19325.8	258.269
	1623.25	24.8336	1899.64	144.531	2133.19	26.8203	2686.33	89.8976	3757.49	32.2837	5775.48	166.385	8932.07	383.927	10679.3	313.897	15324.3	832.422	18848	31.5377	19386.2	40.7426	19558.9	231.612	19346.6	229.959
	1633.43	28.3103	1915.44	144.035	2152.5	33.277	2718.29	90.3943	3806.31	33.7737	5858.02	163.902	9048.67	385.914	10804	321.347	15431	854.275	18893.6	19.4723	19382.1	67.3972	19556.3	219.401	19333.2	254.793
	1640.81	28.807	1929.49	141.055	2173.93	37.7471	2748.84	88.9043	3858.63	40.2304	5940.55	164.398	9162.81	392.371	10927.9	316.877	15535.3	869.672	18936.6	7.75751	19383.6	86.2013	19543.6	196.668	19329.3	260.256
	1648.18	30.297	1946	139.565	2197.11	35.7604	2777.99	90.3943	3906.4	43.2105	6020.62	166.385	9275.19	402.304	11055.1	306.943	15648.4	866.692	18990.6	17.5657	19388.3	82.4576	19551.8	213.915	19330.4	254.793
	1654.85	32.7803	1962.51	137.081	2219.94	35.2637	2809.6	90.3943	3956.62	44.7005	6099.99	168.372	9387.93	408.761	11175.5	308.433	15750.3	875.632	19038.9	34.2787	19397.9	70.89	19556.3	237.344	19352.2	231.946
	1661.88	35.7604	1977.96	139.068	2239.25	33.7737	2839.8	88.4076	4007.19	48.6738	6178.31	172.842	9499.61	412.734	11293.5	311.413	15845.4	886.062	19072.5	37.016	19397.9	55.0927	19539.4	255.212	19351.1	220.522
	1670.31	38.7404	1993.76	142.545	2261.38	27.3169	2870.01	83.4409	4057.06	54.6339	6255.93	175.325	9608.83	413.231	11423.8	318.863	15959.2	894.009	19131	39.3255	19419.9	50.7081	19541.5	254.31	19371.5	195.689
	1683.65	42.7138	2015.19	147.015	2290.53	16.8868	2906.18	80.9575	4113.25	55.6272	6343.02	173.338	9728.24	416.211	11574.5	316.38	16100.4	872.156	19228.3	57.7146	19476.2	29.768	19596.6	289.609	19410.5	173.338
	1697.35	46.1905	2036.26	148.008	2316.87	16.3902	2946.57	78.4741	4172.96	55.6272	6438.55	175.325	9849.76	420.184	11712.2	320.353	16229.7	873.149	19302.5	44.4228	19511	38.1634	19626.6	280.909	19429.8	196.682
	1709.64	46.6872	2055.57	151.485	2342.86	13.4101	2982.39	76.4874	4227.75	58.6073	6527.05	176.318	9966	421.674	11843.2	299.99	16350.1	860.732	19374.3	60.6104	19548.4	23.0177	19648.9	299.109	19452.6	187.245
	1725.09	46.6872	2075.94	155.458	2370.25	11.4235	3020.67	74.0041	4287.1	65.064	6618.01	173.835	10088.2	420.681	11978	295.023	16478.7	852.785	19457.2	65.5693	19597.8	22.7188	19692.3	292.31	19493	182.775
	1740.2	44.2038	2095.61	155.458	2399.05	9.43677	3059.65	75.4941	4346.45	65.5607	6708.97	173.338	10211.8	428.628	12107.3	280.123	16598.4	828.449	19523.6	94.9139	19643.3	4.96111	19731.8	317.875	19521.1	166.882
	1752.14	44.2038	2111.41	157.942	2420.47	8.94009	3094.42	73.0108	4401.94	70.5274	6794.67	172.345	10326.7	432.104	12216.1	282.11	16695.3	837.389	19561.4	92.7333	19654.8	0.2881	19738.2	312.754	19535.5	175.325
	1764.43	43.7071	2125.11	159.432	2441.19	9.43677	3128.84	73.0108	4459.89	74.9974	6879.31	169.862	10442.9	440.548	12321.5	292.043	16771.2	860.236	19581.7	84.7187	19665	11.0552	19745.8	314.947	19556.6	165.392
	1776.37	42.7138	2141.27	160.425	2460.86	15.3968	3165.01	74.5008	4520.3	77.9775	6970.62	168.868	10560.9	445.515	12423	325.32	16834.1	889.539	19593.3	45.452	19661.8	50.4204	19733.9	281.087	19551.7	188.239
	1786.2	43.7071	2156.37	162.908	2479.12	16.3902	3200.13	72.5141	4575.78	83.9375	7058.07	161.418	10669.5	455.945	12523.4	344.194	16900.8	914.373	19609	19.9757	19659.9	73.9348	19732.6	259.217	19539.7	222.012
	1792.52	44.7005	2170.06	166.385	2494.22	17.8802	3231.74	67.5474	4628.11	93.3743	7141.3	149.002	10769.5	457.435	12600	368.034	16938.7	946.16	19597.1	27.5987	19638.1	101.754	19714.9	228.56	19513	264.726
	1797.09	44.2038	2180.25	167.875	2506.87	20.8602	3257.73	64.5673	4669.91	98.8377	7207.33	140.061	10850.3	459.421	12656.9	384.921	16959.1	965.033	19578.6	54.8192	19618.4	112.675	19697.2	213.906	19477.6	286.083
	1800.6	44.2038	2189.03	171.352	2518.81	16.8868	3277.4	57.6139	4700.11	105.791	7256.14	129.631	10910.4	454.951	12709.9	384.424	16991.4	962.053	19592	58.6073	19622.6	101.818	19700.6	212.079	19459.3	294.03
[truncated: 1 more columns]

## Sheet: Fig.3bde, SI Fig.11bdfh,12bd
Nonlinear curve and linear fit were carried out by OriginPro (2021)
(i - iii) represents technical repliactes
The data marked in red are linear equation points
	sgRNA							tracrRNA+crRNA							tracrDR+Spacer							tracrRNA+DR+Spacer
CEBV (pM)	i	ii	iii	Avrg	SD		CEBV (pM)	i	ii	iii	Avrg	SD		CEBV (pM)	i	ii	iii	Avrg	SD		CEBV (pM)	i	ii	iii	Avrg	SD
0	1161.56	1149.58	1203.54	1171.56	28.3393		0	401.629	407.484	425.774	411.629	12.5951		0	1107.52	1105.66	1139.37	1117.52	18.9484		0	770.992	779.003	792.98	780.992	11.1282
1.22	1192.25	1154.91	1259.59	1202.25	53.0472		0.611	433.944	423.477	474.41	443.944	26.8989		6.25	1177.06	1092.75	1291.36	1187.06	99.678		19.5	838.711	794.894	912.528	848.711	59.4511
2.44	1363.51	1281.17	1475.86	1373.51	97.731		1.22	434.713	444.92	454.506	444.713	9.89806		12.5	1235.71	1219.45	1281.96	1245.71	32.4346		39.1	901.339	889.666	943.012	911.339	28.0433
4.87	1415.8	1332.38	1529.22	1425.8	98.7985		2.44	547.046	555.077	569.015	557.046	11.1161		25	1423.95	1350.08	1527.82	1433.95	89.2919		78.1	1086.59	1078.79	1124.38	1096.59	24.3826
9.75	1663.6	1584.47	1772.73	1673.6	94.529		4.87	703.234	657.948	778.52	713.234	60.9046		50	1782.52	1780.67	1814.38	1792.52	18.9484		156.2	1541.19	1399.08	1713.29	1551.19	157.344
19.5	2044.02	2059.19	2058.84	2054.02	8.66207		9.75	974.447	941.675	1037.22	984.447	48.5513		100	2614.17	2528.87	2729.46	2624.17	100.668		312.5	2269.18	2212.96	2355.4	2279.18	71.7459
39.1	2771.88	2766.16	2807.6	2781.88	22.4576		19.5	1632.67	1550.39	1744.95	1642.67	97.6657		200	4057.25	3932.72	4211.78	4067.25	139.8		625	3529.79	3457.47	3632.11	3539.79	87.7453
78.1	4216.63	4192.15	4271.1	4226.63	40.414		39.1	2771.38	2750.03	2822.73	2781.38	37.3651		312	5017.08	4851.32	5212.83	5027.08	180.963		1250	5536.61	5085.31	6017.91	5546.61	466.378
156.2	6300.96	6000.52	6631.39	6310.96	315.554		78.1	4911.47	4909.16	4943.77	4921.47	19.3519		625	8446.19	7945.68	8976.71	8456.19	515.585		2500	8596.63	8173.14	9050.12	8606.63	438.572
312.5	9676.96	9175.04	10208.9	9686.96	516.986		156.2	8093.71	7858.55	8358.86	8103.71	250.308		1250	13178.8	13193.1	13194.6	13188.8	8.69234		5000	15924.3	14973.9	16904.7	15934.3	965.45
625	13998.7	13057.4	14970	14008.7	956.346		312.5	12457	12238.1	12705.8	12467	233.997		2500	16879.4	16644.4	17144.4	16889.4	250.132		10000	18990.9	18643.9	19367.8	19000.9	362.066
1250	17377	17049	17735	17387	343.085		625	16634.8	16402.9	16896.7	16644.8	247.046		5000	18920.6	18836	19035.1	18930.6	99.9191
2500	18373.5	17627.2	19149.7	18383.5	761.308		1250	18564.1	18566.7	18591.5	18574.1	15.1326		10000	18991	18677.7	19334.2	19001	328.381
5000	18991.5	18547	19465.9	19001.5	459.491		2500	19000.7	18378.2	19653.2	19010.7	637.579
10000	19408.6	19287.2	19560.1	19418.6	136.738		5000	19668.2	19577.2	19789.2	19678.2	106.339
	tracrDR+Spacer							tracrRNA+DR+Spacer							tracrDR+Spacer							tracrDR+Spacer
CHCV (pM)	i	ii	iii	Avrg	SD		CHCV (pM)	i	ii	iii	Avrg	SD		CMPXV (pM)	i	ii	iii	Avrg	SD		CMPXV (pM)	i	ii	iii	Avrg	SD
0	1468.41	1447.49	1519.32	1478.41	36.9429		0	756.472	768.43	774.514	766.472	9.17896		0	1389.57	1398.79	1410.35	1399.57	10.4104		0	992.833	969.956	1045.71	1002.83	38.8539
2	1518.85	1524.16	1543.54	1528.85	12.9937		9.75	734.17	727.128	771.212	744.17	23.6823		4.87	1459.09	1457.72	1490.45	1469.09	18.511		9.75	1060.88	1006.12	1145.65	1070.88	70.3
3	1664.61	1673.6	1685.63	1674.61	10.5443		19.5	853.023	852.676	883.37	863.023	17.6217		9.75	1583.27	1601.67	1594.87	1593.27	9.30407		19.5	1166.17	1172.53	1189.82	1176.17	12.2383
25	2121.56	2070.75	2202.37	2131.56	66.3792		39.1	958.126	899.833	1046.42	968.126	73.8036		39.1	2194.87	2188.3	2231.45	2204.87	23.248		39.1	1289.36	1242.62	1366.1	1299.36	62.3454
50	2499.51	2453.42	2575.6	2509.51	61.7018		78.1	1138.88	1024.55	1283.21	1148.88	129.622		78.1	2631.16	2562.3	2730.03	2641.16	84.3138		78.1	1416.04	1347.2	1514.88	1426.04	84.2834
100	3326.99	3346.46	3337.51	3336.99	9.74832		156.2	1546.55	1529.07	1594.02	1556.55	33.6136		156.2	3226.15	3220.33	3261.96	3236.15	22.5448		156.2	1618.4	1532.89	1733.91	1628.4	100.882
150	3767.99	3691.47	3874.5	3777.99	91.9227		312.5	2277.57	2289.01	2296.13	2287.57	9.3621		312.5	4753.89	4765.65	4772.12	4763.89	9.24499		312.5	1935.91	1833.53	2068.29	1945.91	117.7
200	4272.78	4172.66	4402.9	4282.78	115.443		625	3102.49	3094.2	3140.77	3112.49	24.8396		625	7258.61	6867.89	7679.34	7268.61	405.815		625	2695.04	2578.84	2841.25	2705.04	131.493
312	5394.38	5126.42	5692.35	5404.38	283.1		1250	4753.59	4609.94	4927.24	4763.59	158.888		1250	10323.3	9681.35	10995.2	10333.3	656.968		1250	4122.46	4092.45	4182.47	4132.46	45.8348
625	8266.63	8026.99	8536.28	8276.63	254.79		2500	9337.45	8774.37	9930.54	9347.45	578.15		2500	16094.5	15881.5	16337.5	16104.5	228.174		2500	8015.62	7754.38	8306.86	8025.62	276.372
1250	14500	14227.9	14802.1	14510	287.256		5000	16065.6	15641.8	16519.3	16075.6	438.809		5000	18708.2	18492.8	18953.6	18718.2	230.53		5000	13893.7	13300.2	14517.1	13903.7	608.507
2500	18556.5	17626.1	19517	18566.5	945.491		10000	18820.2	18761.1	18909.3	18830.2	74.6257		10000	18990.8	18779	19232.6	19000.8	226.97		10000	18989.5	18405.9	19603	18999.5	598.637
5000	18990.1	18495.5	19514.7	19000.1	509.639
10000	18869.9	18522.3	19247.6	18879.9	362.78

## Sheet: Fig4b
	DR		DR heat 40 min		Caged DR heat 0min		Caged DR heat 5 min		Caged DR heat 10 min		Caged DR heat 20 min		Caged DR heat 40 min
Time	Avrg	SD	Avrg	SD	Avrg	SD	Avrg	SD	Avrg	SD	Avrg	SD	Avrg	SD
0	0.44842	0.46379	0.76341	0.15469	0.44645	0.59796	0.5447	0.57339	0.70191	0.51301	0.85193	0.16478	0.49058	0.52705
0.33333	278.798	42.1004	273.001	41.0274	11.617	8.07569	13.7251	8.29091	33.1072	3.90344	118.354	16.1882	200.007	24.3688
0.66667	737.514	99.3459	718.344	96.969	24.1096	13.8478	33.7468	18.1634	84.9846	13.0647	310.688	35.3508	528.6	56.4393
1	1409.13	177.394	1369.64	169.45	39.0299	17.9076	62.0476	27.6508	159.903	28.7383	592.236	60.2229	1010.85	97.7332
1.33333	2288.41	282.839	2220.02	262.509	51.2135	22.6413	94.8103	37.704	254.954	48.0105	958.556	94.1281	1643.61	154.599
1.66667	3361.95	429.013	3261.3	395.946	63.0446	29.349	134.92	52.2018	373.23	65.5709	1414.65	144.964	2422.09	243.16
2	4611.94	577.314	4474.23	533.205	80.2555	30.3332	188.19	62.3663	520.137	91.8267	1964.64	196.696	3337.36	345.755
2.33333	6004.7	736.586	5824.64	669.774	99.3548	32.3841	249.968	72.8724	692.197	122.193	2600.02	254.045	4377.57	445.538
2.66667	7479.19	882.595	7270.02	810.119	117.74	36.1656	317.4	84.5555	887.894	157.309	3308.49	315.643	5512.89	553.947
3	9010.12	1029.96	8773.61	947.585	134.948	37.6793	390.929	97.0848	1103.58	196.779	4080.37	377.977	6717.64	661.404
3.33333	10554.3	1151.43	10293	1053.27	152.323	35.1202	469.953	105.124	1341.21	245.966	4907.09	435.306	7971.77	752.495
3.66667	12074	1272.14	11796.5	1154.54	169.718	34.7782	553.331	117.019	1597.5	299.551	5776.85	494.329	9254.25	832.415
4	13542.8	1393.73	13260.2	1280.11	187.416	36.4674	644.207	130.649	1872.17	352.163	6688.86	569.479	10538.2	939.033
4.33333	14944.1	1529.28	14652.4	1386.97	205.264	36.7149	741.643	147.326	2162.95	404.238	7625.72	646.6	11804.5	1050.1
4.66667	16255.3	1659.97	15966.2	1502.46	223.898	40.1124	843.871	166.613	2471.65	459.011	8584.96	740.899	13037	1162.61
5	17444.5	1782.11	17159.3	1621.05	241.614	44.2835	949.75	188.812	2792.42	516.751	9545.57	835.707	14198.7	1271.37
5.33333	18491.6	1918.57	18213	1777.48	257.53	50.7871	1060.44	213.829	3119.9	566.69	10496.5	952.043	15282.8	1417.18
5.66667	19422.2	1994.08	19155	1852.31	274.21	53.3257	1174.37	234.651	3463.56	633.334	11430.5	1034.01	16292.8	1499.12
6	20236.1	2057.73	20001.2	1925.2	293.08	58.0438	1293.39	256.277	3817.33	703.006	12350.3	1113.81	17235.4	1563.93
6.33333	20903	2095.55	20709.4	1980.26	309.898	60.0261	1415.28	277.682	4175.51	772.217	13237.7	1191.53	18090.4	1632.2
6.66667	21484.7	2094.15	21332.7	1990.93	327.813	60.7196	1541.96	296.933	4543.26	847.452	14096.8	1253.15	18876.4	1686.78
7	21985.1	2073.73	21878.3	1956.98	346.689	57.7927	1673.15	312.914	4922.1	932.111	14927.8	1288.17	19590.6	1685.62
7.33333	22403.2	2099.29	22338.6	1978.14	364.861	58.4331	1809.98	338.448	5301.57	1003.61	15724.2	1360.33	20226.9	1732.75
7.66667	22752.8	2095.46	22716.8	1986.6	381.571	59.1096	1949.8	365.825	5686.75	1074.92	16478.4	1436.85	20776.1	1781.53
8	23059.7	2102.42	23043.9	2004.4	399.475	61.491	2093.31	394.727	6077.74	1148.12	17194.9	1499.64	21267.6	1827.61
8.33333	23300	2122.92	23307.2	2041	416.432	62.8676	2240.3	424.186	6467.2	1219.82	17864.9	1559.19	21692.1	1868.07
8.66667	23515.3	2146.57	23544.1	2079.7	435.404	66.3598	2392.52	454.903	6861.77	1286.96	18499	1641.69	22078	1934.08
9	23658.3	2133.1	23710.8	2086.29	453.49	67.8286	2541.14	477.554	7252.31	1363.52	19079	1696.69	22390.7	1973.21
9.33333	23782.2	2140.82	23847.8	2109.8	471.913	68.6559	2691.49	500.375	7641.86	1438.87	19618.6	1742.09	22665.9	2003.51
9.66667	23906.2	2147.05	23960.1	2117.5	491.327	69.933	2846.86	523.413	8028.45	1513.57	20113.7	1784.57	22897.5	2030.2
10	24014.7	2221.38	24056.6	2181.6	511.04	76.4765	3005.01	558.449	8414.81	1563.12	20572.5	1879.45	23099	2097.38
10.3333	24065.2	2194.33	24108.5	2169.77	527.864	77.5818	3160.61	584.222	8787.51	1639.28	20973.5	1906.82	23251.9	2084.44
10.6667	24128.3	2190.49	24176.6	2165.29	546.8	81.3062	3323.01	613.121	9166.37	1712.66	21350.1	1932.97	23407.3	2085.66
11	24166.1	2188.1	24225.3	2161.79	565.945	85.1932	3488.36	644.843	9540.77	1787.87	21693.5	1970.18	23540.9	2098.61
11.3333	24178	2179.15	24270.3	2157.07	584.305	86.7328	3653.91	675.117	9911.21	1862.68	22012.6	2008.26	23660.8	2097.69
11.6667	24200.2	2117.26	24310.4	2111.72	603.275	86.2455	3821.92	697.839	10277.2	1953.53	22305.3	2002.05	23766.3	2069.06
12	24244.6	2107.71	24361	2116.88	623.722	88.8491	3993.31	727.628	10645.8	2024.69	22573.2	2021.34	23859.5	2080.3
12.3333	24302.2	2140.46	24413.5	2145.71	644.672	92.3312	4167.65	766.324	11003.5	2082.03	22819.8	2072.42	23947.2	2112.71
12.6667	24333.4	2137.03	24431.5	2135.77	664.221	93.6976	4338.31	793.095	11343.6	2149.46	23026.3	2086.63	24011.9	2117.05
13	24340.8	2098.05	24440.5	2113.86	682.783	95.5571	4509.14	821.041	11679	2214.49	23195.8	2083.6	24060.1	2122.3
13.3333	24344.7	2053.61	24449.9	2087.72	700.686	95.3654	4681.35	849.588	12005.8	2273.79	23355.9	2092.32	24109.2	2118.53
13.6667	24373.9	2068.38	24464.1	2079.86	719.261	97.109	4856.74	881.07	12332.6	2331	23510.9	2110.09	24164.5	2121.84
14	24345.4	2053.81	24430.3	2055.53	735.797	94.9501	5023.03	901.04	12635	2392.69	23625.7	2103.31	24190.7	2112.26
14.3333	24394.6	2088.59	24471	2097.75	756.047	97.3081	5203.59	941.9	12955.1	2431.71	23765.6	2150.5	24249.2	2143.62
14.6667	24453	2100.43	24512.6	2112.87	777.31	99.4291	5386.24	977.289	13263.2	2486.44	23895.2	2175.79	24300.4	2152.12
15	24505.6	2120.3	24540.8	2122.26	799.727	102.362	5568.73	1013.1	13568.3	2546.64	24005.6	2180.58	24348	2162.55
15.3333	24543.7	2135.29	24570.9	2134.03	821.617	105.219	5749.01	1048.14	13854.6	2603.62	24102.4	2195.31	24382.6	2177.96
15.6667	24648.1	2183.95	24652.3	2201.93	846.796	113.162	5942.94	1103.3	14149.2	2627.67	24213.3	2258.81	24437.4	2230.47
16	24638.4	2208.25	24638.7	2239.5	865.383	120.035	6117.93	1148.21	14399.4	2647.87	24263.5	2291.91	24438.1	2273.71
16.3333	24658.4	2270.35	24644.6	2273.83	885.855	125.898	6297.69	1191.52	14660.7	2670.78	24330.5	2320.83	24466.6	2295.95
16.6667	24666.6	2317.06	24650.8	2291.42	905.775	128.542	6475.56	1228.89	14914.7	2712.87	24385.3	2331.02	24492.7	2300.27
17	24667	2309.32	24653.9	2284.01	925.756	129.1	6654.62	1263.25	15163.4	2749.47	24436.9	2327.21	24521.8	2294.94
17.3333	24662.3	2284.79	24654.5	2250.01	945.532	128.014	6833.04	1290.37	15409.6	2806.54	24490.6	2297.53	24548.4	2269.65
17.6667	24706.3	2271.24	24696.7	2212.91	969.678	126.025	7022.06	1318.57	15667.2	2882.33	24553.7	2255.77	24598.6	2227.7
18	24703.5	2235	24696.7	2178.69	991.008	123.529	7198.51	1341.02	15890.5	2943.83	24588	2222.69	24621.5	2212.88
18.3333	24731.6	2227.25	24727.3	2184.11	1012.53	125.87	7383.73	1378.34	16108.3	2973.98	24637	2227.48	24649.3	2214.86
18.6667	24774	2232.97	24760.8	2196.29	1035.41	127.903	7571.99	1418.71	16328.6	3010.58	24691	2242.41	24685.9	2231.72
19	24753.6	2216.78	24748.1	2191.53	1053.55	127.94	7745.48	1451.37	16517.4	3051.95	24705.5	2220.84	24705.5	2220.81
19.3333	24737.5	2198.98	24735.7	2188.32	1067.45	127.214	7886.1	1475.52	16667.2	3076.62	24723.2	2207.54	24723.5	2213.13
19.6667	24742.9	2219.37	24742.2	2219.1	1078.4	128.581	7998.16	1505.89	16785.3	3086.29	24742.9	2218.88	24742.6	2219.39

## Sheet: Fig4d
	Negative		DR (UV -)		DR+DNA1 (UV -)		DR+DNA2 (UV -)		DR-PC-DNA1 (UV -)		DR-PC-DNA2 (UV -)		Negative+UV		DR (UV+)		DR+DNA1 (UV+)		DR+DNA2 (UV+)		DR-PC-DNA1 (UV+)		DR-PC-DNA2 (UV+)
Time	Avrg	SD	Avrg	SD	Avrg	SD	Avrg	SD	Avrg	SD	Avrg	SD	Avrg	SD	Avrg	SD	Avrg	SD	Avrg	SD	Avrg	SD	Avrg	SD
0	0.62667	0.37434	509.84	466.065	281.677	88.315	291.07	17.1923	0.61667	0.35119	0.47333	0.34078	0.45	0.4	545.935	233.05	364.496	23.4126	401.993	21.5912	149.614	65.3837	174.252	33.0899
0.33333	6.51667	0.96241	799.125	451.52	585.67	104.114	583.802	21.3288	25.6933	2.98264	14.12	4.32005	11.9267	2.04552	877.392	220.821	692.352	45.897	735.963	34.226	266.498	54.8682	283.423	23.6437
0.66667	13.51	2.32966	1266.35	432.438	1074.63	124.923	1053.36	26.4297	58.6767	5.98721	29.45	9.40199	25.86	4.79232	1398.51	211.912	1214.45	78.8783	1262.89	73.8065	441.958	38.4071	448.19	18.6933
1	22.1433	1.43514	1947.23	419.611	1784.24	163.38	1733.53	24.0641	99.4267	11.2547	48.02	13.8551	42.5133	7.74623	2151.26	211.835	1968.95	120.632	2019.95	130.632	686.96	23.5761	678.74	29.6718
1.33333	29.0133	1.7673	2827.97	414.223	2703.29	205.996	2616.05	22.7644	138.143	16.0807	64.1033	16.8621	55.31	9.99206	3103.86	229.798	2929.45	167.897	2979.86	196.669	983.688	33.8963	959.52	49.3053
1.66667	37.86	1.84073	3888.52	415.143	3810.87	255.661	3678.47	26.0176	178.367	20.5255	80.8167	18.9509	68.8033	11.691	4234.02	264.097	4073.01	220.538	4123.58	269.268	1330.73	60.0196	1288.39	71.8687
2	51.4667	1.36299	5111.03	418.582	5083.71	315.254	4897.81	21.7747	223.76	23.0201	103.72	19.3743	87.3367	13.6743	5539.44	326.533	5390.47	280.533	5440.26	350.037	1732.3	89.8149	1668.8	97.2092
2.33333	66.7433	3.85612	6443.1	429.449	6472.19	384.449	6235.87	20.3181	269.66	26.4668	130.4	18.9834	107.167	16.7988	6966.43	409.904	6826.86	347.24	6878.86	437.135	2178.34	121.035	2091.57	125.702
2.66667	82.8	4.09512	7839.47	419.361	7933.57	433.72	7653.34	42.827	314.98	26.5373	158.147	19.3001	125.543	20.0443	8439.27	499.174	8321.1	417.79	8376.73	524.961	2656.9	153.025	2547.72	157.525
3	97.8233	5.17722	9253.43	413.576	9415.67	487.023	9091.69	63.8365	359.473	27.6383	184.767	18.5131	144.857	22.6022	9947.93	585.925	9845.2	482.848	9906.57	605.952	3173.62	185.799	3039.45	190.302
3.33333	112.58	6.36842	10639.7	407.194	10869.6	544.307	10508.5	70.6628	402.717	28.3862	210.283	18.8802	163.933	25.5513	11452.2	677.083	11361	549.948	11425.9	683.89	3724.03	221.43	3562.22	225.836
3.66667	126.05	6.20805	11962.9	402.301	12254.6	597.246	11878	79.7999	445.617	28.316	236.02	20.3709	180.273	27.9875	12873.3	750.284	12799.9	607.008	12874.4	747.277	4291.36	255.929	4103.46	257.446
4	139.167	5.11094	13201.1	388.048	13553.5	630.239	13166	93.0463	488.177	26.862	261.03	22.2073	194.703	28.6746	14186.6	811.678	14131.5	656.466	14217.2	797.026	4876.83	289.358	4663.35	292.576
4.33333	152.127	6.08031	14345.8	387.834	14745.8	666.82	14356.8	88.4412	530.22	28.3244	285.32	23.0194	211.167	29.4909	15440.1	856.599	15385.8	685.673	15480	832.277	5495.47	321.586	5251.98	323.799
4.66667	165.267	8.04213	15371.9	375.103	15801.8	682.574	15433.8	90.3085	570.473	28.4594	309.473	25.299	226.52	31.7114	16560.8	903.474	16513	721.15	16618.8	873.508	6122.36	356.793	5852.08	357.248
5	177.733	7.51384	16282.8	364.588	16732.3	686.445	16395.4	90.8024	610.983	28.9097	334.057	26.6454	240.717	33.9796	17527.7	938.629	17494	755.821	17610.4	906.732	6754.85	390.836	6461.84	390.742
5.33333	190.477	7.30511	17086.7	353.251	17546.2	678.241	17244.1	101.774	652.093	28.4216	358.56	28.8287	255.04	34.6851	18386.4	982.187	18360.5	794.788	18487	942.811	7408.09	426.899	7088.75	429.277
5.66667	203.2	8.13065	17773.2	356.596	18229.5	680.487	17975.2	104.27	692.21	28.8804	382.377	30.5744	271.217	36.0371	19148.4	1006.56	19130.8	818.078	19263.3	964.339	8074.09	461.143	7728.88	461.032
6	215.183	8.453	18352.8	348.86	18797	671.918	18590.4	112.385	732.217	26.8117	406.083	32.486	285.437	37.6219	19762.8	1054.25	19755.9	867.608	19898.8	1002.71	8728.9	501.62	8362.55	503.803
6.33333	227.383	8.13623	18853.5	368.644	19287.7	686.861	19115.2	109.324	774.457	27.4463	430.583	33.7576	299.36	38.9774	20284	1073.08	20286.5	891.8	20435.5	1012.46	9394.53	532.712	9003.35	537.771
6.66667	239.927	9.67857	19276.4	395.324	19695.6	717.197	19558.9	116.151	815.843	30.0312	454.57	34.758	315.003	39.5519	20752.3	1085.68	20749.1	905.975	20909.3	1021.2	10071.5	562.734	9653.13	567.508
7	252.34	10.8316	19617.2	459.801	20024.4	777.653	19920.4	138.222	857.027	33.1848	477.617	34.017	330.687	40.9972	21136.8	1080.58	21135.8	902.354	21297.8	1015.37	10738.9	586.683	10297.8	593.893
7.33333	264.11	11.899	19904.1	503.493	20298.2	825.52	20227.3	179.914	899.287	35.0145	501.683	34.7119	344.813	40.3037	21439.7	1057.12	21439.5	892.232	21604.6	998.466	11397.4	604.153	10932	613.518
7.66667	276.403	12.8928	20152.1	520.206	20542.3	852.506	20492.1	210.919	942.563	36.1215	527.533	36.192	358.46	41.306	21687.3	1040.94	21697.7	886.901	21858.5	989.152	12049.8	624.637	11556.4	632.696
8	288.657	13.5664	20356.8	516.129	20742.3	852.982	20711.9	222.911	985.853	35.1616	553.127	37.9408	372.04	41.6507	21886.5	1042.23	21902.3	888.448	22063.5	993.744	12687.2	649.303	12169.8	655.286
8.33333	299.987	13.7255	20512.8	510.2	20897	836.208	20883.4	223.241	1029.32	32.222	578.043	40.3906	383.497	44.4434	22013.6	1069.11	22042	914.94	22205.9	1020.23	13296.4	690.465	12758.4	691.94
8.66667	310.9	15.5058	20644.4	455.465	21034.6	787.045	21032.6	212.992	1072.45	28.1353	604.383	43.3987	394.53	46.5701	22108.2	1079.54	22148.1	935.255	22312.1	1037.21	13889	724.994	13329.3	719.742
9	322.847	16.5184	20770.7	420.134	21162.4	750.497	21164.5	207.808	1116.05	25.4029	631.24	45.4943	406.417	51.6441	22185.6	1124.65	22240.9	977.015	22402.9	1078.32	14466.4	771.932	13887.9	761.243
9.33333	333.237	14.9653	20850.5	434.864	21240	740.071	21259.2	216.756	1158.74	24.6106	655.617	47.7478	418.677	52.4786	22252	1122.75	22310.9	981.052	22475.2	1079.24	15024.6	797.001	14433.2	782.264
9.66667	342.853	14.8173	20910.6	452.243	21298.1	740.879	21334.5	235.81	1200.65	25.027	679.663	49.7488	429.493	52.0925	22288.9	1096.85	22353.1	978.498	22522.5	1059.36	15559.5	806.251	14953	790.958
10	353.2	15.348	20982.6	447.509	21368	738.479	21407.3	245.85	1243.27	24.9251	705.983	50.7135	440.567	50.7691	22328.8	1052.41	22394.9	953.369	22557.7	1019.82	16078.2	805.46	15455.8	790.295
10.3333	364.38	14.7797	21045.5	455.273	21421.8	735.933	21466.7	256.596	1286.78	26.1804	732.1	52.2996	453.57	50.7071	22386.1	1024.13	22450	932.287	22602.7	989.767	16589.7	812.436	15950	797.969
10.6667	375.307	14.8572	21098.8	462.932	21468	734.625	21513.5	283.974	1330.17	27.4839	757.937	53.2191	465.507	47.9747	22430.7	1003.15	22494	921.265	22638.1	968.976	17076.9	818.369	16421.1	808.205
11	386.727	14.9474	21172.8	476.843	21530.1	753.331	21566.7	322.091	1374.89	29.6516	785.993	53.2032	479.043	49.0727	22493.5	1006.68	22554.2	926.544	22694.6	974.915	17558.5	837.027	16885.5	827.396
11.3333	397.813	14.9102	21232.2	496.672	21578.5	764.375	21612.1	358.48	1420.13	32.1949	813.893	53.556	491.3	49.477	22519.5	1009.28	22588.9	927.671	22714.8	982.982	17992.7	857.67	17307.9	841.543
11.6667	408.983	15.1104	21283.2	506.776	21616.1	757.676	21657.6	383.733	1466.25	32.7771	841.343	54.7424	505.767	49.6924	22573.7	1006.27	22651.4	922.807	22772.9	984.45	18430.3	868.468	17731.4	850.395
12	420.5	15.8541	21352.3	524.45	21668.6	762.505	21711.3	415.263	1513.6	32.1893	870.45	55.6704	518.367	50.457	22609.5	1018.45	22689.2	933.818	22815.1	1002.01	18834.5	885.895	18124.6	865.356
12.3333	432.277	16.9224	21422.7	524.801	21727.3	751.731	21769.2	427.438	1563.1	29.7766	900.36	56.8848	531.793	54.7555	22668.9	1021.87	22734.2	942.565	22866.7	1008.85	19229.3	903.613	18506	879.637
12.6667	444.067	17.8402	21477.7	519.997	21774.4	727.006	21817.8	423.215	1610.99	26.747	929.467	59.5584	544.867	57.2058	22717.8	1022.56	22778	946.666	22909.3	1000.44	19596.3	914.291	18867	892.172
13	455.417	17.1288	21541.2	529.593	21826.7	723.983	21866.4	433.006	1659.03	24.6909	959.163	61.3286	559.383	60.762	22798.1	1048.26	22851.6	960.832	22975.4	1014.95	19963.6	936.348	19222.5	918.014
13.3333	466.45	15.9412	21599.7	590.966	21873.4	771.4	21906.2	497.938	1704.22	30.5099	988.723	61.2608	573.943	62.7253	22877.6	1063.31	22921.7	974.042	23036.2	1025.08	20305.2	948.386	19559.7	935.498
13.6667	477.783	16.0707	21655.8	623.415	21917.6	792.918	21944.2	541.085	1750.91	34.3675	1017.82	61.9006	587.797	64.8893	22934.2	1086.61	22979.4	1002.79	23081.5	1045.36	20616.9	966.137	19871.4	961.949
14	489.407	16.1729	21717.9	659.341	21956.5	830.668	21975.5	588.072	1797.62	37.8918	1047.04	62.0648	601.557	66.935	22988	1098.97	23040.8	1012.78	23123.8	1060.98	20903.7	972.254	20164.5	972.612
14.3333	500.89	17.023	21778	672.796	22002.4	829.1	22017.9	608.225	1845.4	38.4048	1076.94	62.9395	613.16	66.8664	23021.7	1083.11	23076.1	1002.79	23150.9	1058.38	21164.5	965.079	20424.3	973.959
14.6667	513.46	19.4246	21845.6	658.993	22058.1	804.573	22068.2	607.912	1893.6	35.1965	1107.42	64.0366	624.737	66.0993	23051.9	1045.06	23103.3	978.539	23179.9	1037.77	21403.5	941.097	20670.3	955.659
15	526.943	22.4545	21938.3	619.676	22122.2	756.546	22136	582.177	1947	29.7581	1140.54	66.2511	637.323	68.2314	23089.7	1042.23	23134.9	980.873	23211.2	1049.26	21637.2	951.712	20903.6	968.501
15.3333	538.053	23.2154	21998	606.974	22159.3	721.32	22178.4	571.877	1997.05	26.7644	1172.68	69.1955	648.7	69.9789	23111.7	1022.93	23149.8	964.316	23232.7	1047.62	21843.4	950.998	21103.3	968.858
15.6667	547.567	23.4534	22036.2	592.136	22186.2	675.081	22211.1	549.774	2044.4	23.2133	1204.87	71.8014	658.893	68.1265	23128.7	989.309	23157.9	934.994	23249.6	1024.36	22031.9	937.294	21291.2	957.588
16	557.673	25.528	22076.2	588.337	22203.5	663.91	22231.5	548.365	2092.19	23.156	1236.39	72.0199	669.35	68.6993	23140.4	994.944	23165	940.036	23254.9	1026.99	22200.5	947.653	21461.4	955.87
16.3333	568.85	26.7365	22126.8	594.964	22229.4	661.312	22261.2	556.857	2141.81	23.8944	1269.58	73.1639	681.417	73.2185	23184.7	1042.72	23202.9	986.256	23284.9	1059.25	22381.1	986.193	21636.7	992.001
16.6667	578.687	26.4632	22150.4	630.002	22249	671.762	22273.1	589.338	2188.75	22.9949	1300.47	74.5562	693.077	75.1065	23217.3	1055.65	23231.4	998.861	23306.2	1054.98	22540	996.332	21789.1	998.501
17	589.41	26.3599	22184.2	646.393	22279.7	679.507	22298	600.079	2238.33	23.695	1332.42	75.8335	704.317	75.331	23258.7	1045.66	23270	998.385	23332.1	1033.57	22694.8	1001.33	21942.8	992.497
17.3333	601.4	28.3483	22233.8	660.133	22313.2	682.855	22330.6	611.184	2290.35	25.8676	1366.26	78.2339	713.883	76.5127	23266.9	1033.74	23275.3	999.577	23329.2	1018.08	22814.9	1006.6	22062.1	986.753
17.6667	612.857	29.2179	22286	655.175	22343.3	672.58	22360.1	627.31	2342.43	27.1239	1400.25	81.3755	725.723	78.3665	23307.7	1026.76	23305.2	999.049	23353.9	1014.94	22952.6	1011.89	22195.9	996.629
18	624.247	30.3677	22330.5	677.777	22368.3	695.099	22375.8	660.412	2392.63	29.0395	1433.82	82.7739	737.983	78.8974	23348.3	1007.62	23334.7	982.409	23378.1	1001.59	23081.8	1009.81	22320.2	995.727
18.3333	634.027	31.9084	22366.1	667.537	22384	685.778	22397.5	656.056	2443.93	30.8325	1470.05	85.919	746.03	78.5563	23335	974.049	23328	964.598	23360.3	983.526	23155.4	994.37	22405.6	985.792
18.6667	643.627	34.4926	22409.4	669.881	22406.8	680.223	22421.4	666.53	2493.93	32.2979	1505.72	88.6017	754.8	77.0266	23329.9	945.54	23327.3	945.417	23346	965.893	23219.2	967.923	22485.2	962.664
19	652.867	36.3529	22440.5	661.059	22432	669.484	22439.4	667.398	2542.79	36.5543	1539.74	90.9989	766.323	77.1954	23369.6	961.849	23364.2	956.977	23373.5	975.178	23308.5	971.41	22582	971.797
19.3333	660.723	37.3635	22465.8	661.047	22461.2	666.11	22460.2	661.102	2583.24	40.0199	1569.11	93.1105	774.25	76.5433	23385.8	964.059	23383.3	959.496	23385.6	969.279	23361.2	968.253	22644.8	969.019
19.6667	665.277	37.8785	22475.1	634.679	22475	634.934	22475	634.569	2614.14	45.9078	1590.99	96.0526	778.683	74.9933	23380.4	959.504	23380.4	959.745	23380.5	959.524	23380.5	959.948	22678.9	959.39

## Sheet: Fig.4c, e, SI Fig.14b, 15a,c
2% agarose gel electrophoresis
The intensity was carried out by Image Lab
Bar charts were carried out by OriginPro (2021)
(i - iii) represents technical repliactes
Glyoxal-caged DR (60 ℃ decage)								Glyoxal-caged sgRNA (60 ℃ decage)
	time (min)	Recovery rate (%)							time (min)	Recovery rate (%) (cage-incubate for 25 min)					Recovery rate (%) (cage-incubate for 45 min)
		i	ii	iii	Avrg	SD				i	ii	iii	Avrg	SD	i	ii	iii	Avrg	SD
DR	0	99.6122	99.3878	101	100	0.873265		sgRNA	40	100.111	98.8962	101.004	100.004	1.05775	100.338	98.6666	101.002	100.002	1.20365
	40	102.837	101.878	103.857	102.857	0.989929		Glyoxal-caged sgRNA	0	6.06905	6.69391	7.88148	6.88148	0.920659	-0.35564	0.52028	1.58232	0.58232	0.970468
Glyoxal-caged DR	0	12.4532	10.2697	12.8615	11.8615	1.39354			5	11.9078	12.1091	13.5084	12.5084	0.871857	0.0302783	1.03002	2.03015	1.03015	0.999936
	5	34.0265	32.3328	34.6797	33.6797	1.21128			10	18.722	19.6221	20.672	19.672	0.975998	0.73895	1.24573	2.49234	1.49234	0.902334
	10	57.9226	56.2289	58.5758	57.5758	1.21128			20	34.0938	34.9815	36.0376	35.0376	0.973145	1.40306	2.15794	3.2805	2.2805	0.944702
	20	85.7235	85.744	87.2338	86.2338	0.866086			40	63.2226	56.3772	61.2999	60.2999	3.53059	3.29395	3.66365	4.9788	3.9788	0.885533
	40	95.6592	96.4144	97.5368	96.5368	0.944749
Analysis of the proportion of SI fig.16b lane strips

## Sheet: Fig4f
	10000 copies		1000 copies		100 copies		10 copies		1.0 copies		0
Time	Avrg	SD	Avrg	SD	Avrg	SD	Avrg	SD	Avrg	SD	Avrg	SD
0	0	0	0	0	0	0	0	0	0	0	0	0
5	276.667	11.6762	239.333	17.7858	213.333	13.5031	122.2	36.2951	129.195	36.428	119.833	30.3535
10	391.333	10.2632	342	19.4679	316	9.84886	181.4	39.8037	184.14	45.0444	171.167	37.4477
15	511.333	8.32666	449	21.7945	423.667	7.63763	243.2	43.7759	241.56	53.6936	224.667	44.0038
20	626	7	551.333	23.6925	527	8.66025	302.2	47.2264	296.505	62.3618	275.833	51.0131
21	626	7	551.333	23.6925	527	8.66025	302.2	47.2264	296.505	62.3618	275.833	51.0131
22	650.667	9.29157	550	25.1197	528.333	10.7858	307.8	46.5725	297.495	65.8179	277.833	55.0485
23	694.667	13.3167	555	28.688	535.667	12.0968	317.8	47.0142	301.62	67.8552	283.333	60.3518
24	761.667	19.4251	567.667	30.2875	550.667	13.3167	330.6	47	309.375	71.0774	292.167	65.0103
25	856.667	24.7049	596.333	28.746	577	11.5326	346.2	48	324.72	70.3633	306.833	62.4286
26	969.333	30.0222	625.667	29.1433	604	10.5357	361.6	48.0035	339.075	70.6612	320.667	61.5982
27	1100.33	36.074	658	27.1846	631	11.5326	376.8	50	352.605	71.8076	333.667	61.5982
28	1250.33	43.1895	694	24.8797	657	11.5326	390.8	50.5206	365.64	74.6749	346	60.6713
29	1422.33	51.3258	733.667	24.5832	684.333	11.5902	407	52.0513	379.83	77.7775	359.667	60.8715
30	1615.33	61.0765	775.667	23.5867	715	12.1244	424.2	53.563	394.845	80.5564	374.333	61.8897
31	1828.33	72.1272	820	22.5167	747.333	12.2202	442.6	54.629	410.355	83.2887	389.5	63.2377
32	2059	83.4686	866.667	23.5443	778.667	12.3423	460.2	54.5619	425.37	86.1181	404.167	62.7402
33	2307	94.2709	914	23.6432	812.333	12.5033	478.4	54.0494	441.21	86.1704	419	61.8789
34	2569.67	105.311	961	24.8797	847	13.8924	496.6	52.5389	456.225	86.5583	433	62.554
35	2852	117.222	1006.67	25.658	883	14.7987	515.2	51.5396	471.9	86.3964	447.333	63.8148
36	3151.33	129.817	1055	25.9422	918.667	15.3731	533.2	50.0833	487.74	87.5233	461	63.9062
37	3468.67	141.451	1104.33	25.3246	955	16.6433	552.8	49.7427	503.91	87.43	475.333	65.3937
38	3794	151.595	1152.33	23.1805	991.667	17.6163	573.2	50.9346	519.915	90.2903	489.833	68.5006
39	4068.33	158.929	1191.33	20.5508	1021	18.0278	589	52.6245	532.785	91.8822	501.167	70.316
40	4276.33	162.583	1222.67	19.8578	1042	19.3132	600.4	53.9011	542.025	93.1504	509.5	70.6612
41	5847.67	227.157	1504.33	31.8957	1235	16.4621	716.8	58.9435	607.365	110.014	585.5	85.738
42	6763	252.513	1653	28	1313.33	13.6137	755.8	61.0928	644.655	113.742	619.833	84.2991
43	8091.33	290.414	1860.33	27.0247	1426.33	12.3423	810.2	62.5806	693.99	118.647	663	86.7468
44	9787.33	344.31	2141.67	27.2091	1568.67	14.2244	875.4	65.1076	751.245	125.321	715	85.8545
45	11648	407.033	2468.33	30.1054	1724.67	15.5349	944	67.9289	806.355	130.215	765.167	88.1154
46	13536.7	465.859	2836	32.4191	1891.33	18.3394	1016.8	70.5715	860.805	137.273	813.667	92.5707
47	15336.7	520.471	3239	33.1813	2066.67	19.1398	1090.4	71.2765	915.42	144.991	860.667	96.0278
48	16949.7	587.973	3677.33	36.0185	2251.33	17.5594	1165.2	71.1407	970.695	152.935	907	95.3467
49	18314.3	627.361	4153	35.5106	2449.67	17.0978	1242.2	70.4935	1026.13	161	951.333	97.3465
50	19424.3	657.539	4661.67	33.5311	2656.33	17.1562	1320.8	67.2111	1081.74	169.542	993.667	99.3042
51	20317.7	687.644	5194	22.6495	2876.33	20.5508	1404.2	66.9054	1140.32	177.939	1037.67	101.913
52	21000	711.943	5756.67	14.8436	3103.33	32.7159	1489.2	66.8132	1199.55	186.573	1081.67	102.002
53	21462.7	716.674	6354.33	4.04145	3335.33	44.5009	1575.8	67.6338	1257.8	194.286	1126.17	100.828
54	21828.7	731.479	6968	6.245	3575.67	59.1805	1667.6	68.821	1320	202.31	1171.67	98.7185
55	22131	742.083	7575	8.88819	3830.33	75.3746	1762.6	71.5984	1386.66	211.666	1219.17	91.8169
56	22331.3	742.363	8188.33	6.65833	4092	91.7006	1857.6	72.5052	1452.49	223.961	1265.33	86.2342
57	22484.3	745.432	8808	15.6205	4367.67	112.291	1955.8	74.2249	1520.31	236.115	1311.5	80.6164
58	22626.3	746.014	9432	19.0526	4649.33	130.669	2054.8	75.4343	1590.11	248.534	1358.83	74.009
59	22724.3	746.53	10028.7	22.8983	4942.67	148.072	2158.4	75.8705	1660.72	259.422	1405.83	73.9617
60	22765.7	744.963	10623.7	17.2434	5234.33	170.048	2264.2	78.475	1731.02	271.006	1452.83	75.9561
61	22799.7	756.71	11191.7	17.2143	5534	192.031	2370.8	81.4637	1802.79	280.685	1498.67	74.6749
62	22824.7	755.821	11755.7	21.1266	5836.33	214.132	2478.6	83.863	1875.72	292.466	1545	73.8986
63	22855.7	753.97	12297.7	26.2742	6150.33	235.996	2589.4	89.8462	1947.83	304.813	1591.5	71.631
64	22866.7	757.766	12830.3	20.4043	6459.33	258.956	2699.6	97.823	2022.4	321.063	1638.17	66.3802
65	22876	760.387	13318.7	35.4448	6769.67	277.291	2815.6	102.627	2098.47	339.939	1684.5	63.9297
66	22868.7	760.317	13827.3	37.6342	7067.67	291.397	2928	108.264	2172.55	357.837	1732.5	55.9732
67	22848	760.859	14300.7	47.4271	7370.67	300.562	3043.6	112.882	2248.29	371.226	1780.83	53.1445
68	22800	757.049	14734.7	52.9937	7658	315.501	3154.8	116.966	2324.52	386.667	1824.67	57.0117
69	22766.7	750.766	15144	53.6936	7940.67	331.065	3262	120.931	2397.28	403.936	1868.83	57.8389
70	22746.7	751.529	15560.7	56.959	8231	341.743	3368.4	125.797	2473.68	411.584	1917.17	58.6202
71	22740.7	746.943	15927.3	66.4254	8535.67	357.784	3481.2	131.191	2553.05	418.751	1963.5	59.8582
72	22738.3	750.453	16265.3	85.7341	8834.33	379.422	3592.4	134.783	2631.59	427.535	2011.17	58.321
73	22771.7	751.623	16588	116.773	9146.67	396.157	3715	139.576	2715.07	437.494	2063.67	43.7302
74	22817.3	759.129	16908.7	127.673	9458	413.612	3838.6	142.704	2799.55	445.81	2116.17	38.553
75	22851.7	765.22	17218.3	133.493	9750.67	431.778	3959.4	147.065	2880.07	463.084	2166.83	36.9639
76	22876	770.942	17504	143.844	10028.7	444.308	4078.8	148.455	2957.95	483.316	2217.67	37.072
77	22906.3	770.606	17785	143.732	10299.7	449.165	4202.8	153.644	3038.8	497.597	2267.33	35.1615
78	22923	779.11	18047.7	126.057	10571.7	453.129	4316.6	158.368	3114.7	502.236	2314.5	40.9512
79	22925	781.299	18246	121.112	10800	452.335	4411.2	163.331	3177.24	502.486	2352.5	41.9404
80	22927.7	781.025	18384.7	109.546	10976.7	451.028	4483	167.837	3224.43	497.225	2380	41.5812

## Sheet: SI Fig.16b-d
2% agarose gel electrophoresis
The intensity was carried out by Image Lab
Bar charts were carried out by OriginPro (2021)
(i - iii) represents technical repliactes
Glyoxal-caged DR (37 ℃ decage)
	time (h)	Recovery rate (%)
		i	ii	iii	Avrg	SD
DR	0	101.157	97.8427	101	100	1.8699
	24	99.9719	89.7061	96.339	95.339	5.20543
Glyoxal-caged DR	0	14.5702	13.4129	15.4915	14.4915	1.04155
	3	50.1634	49.0061	51.0847	50.0848	1.04155
	6	84.507	75.6794	81.5932	80.5932	4.49795
	12	96.2902	83.3878	91.339	90.339	6.50909
	24	94.9453	86.5971	92.2712	91.2712	4.26299
Analysis of the proportion of SI fig.16c lane strips

## Sheet: Fig.4g, SI Fig.19c-d, 21b
Bar chart, nonlinear curve and linear fit were carried out by OriginPro (2021)
(i - iii) represents technical repliactes
The data marked in red are linear equation points
CEBV (copies/mL)	FL intensity (a.u.)						lg[CEBV] (copies/mL)	Cq
	i	ii	iii	Avrg	SD			i	ii	iii	Avrg	SD
32000	23707.3	23071.9	24372.7	23717.3	650.463		8.77815	11.7917	11.2683	11.38	11.48	0.275619
16000	23111.3	22311.9	23940.8	23121.3	814.48		7.77815	15.327	15.0796	15.0533	15.1533	0.15101
8000	19772.7	18650.1	20925.2	19782.7	1137.58		6.77815	19.0903	18.703	18.7467	18.8467	0.212124
4000	14943	14545.4	15370.6	14953	412.703		5.77815	23.2908	22.9292	22.96	23.06	0.200444
2000	10836	10753.3	10948.7	10846	98.0623		4.77815	27.1105	26.3695	26.59	26.69	0.380458
1000	7703.33	7506.1	7930.57	7713.33	212.415		3.77815	30.6903	29.8831	30.1367	30.2367	0.412787
500	5463.33	5247.78	5708.89	5473.33	230.718		2.77815	32.8005	32.5328	32.5167	32.6167	0.159432
250	4007.33	3914.58	4130.09	4017.33	108.105
50	3741	3521.35	3990.65	3751	234.812
0	3154	3137.9	3200.1	3164	32.2805
EBV.D.: EBV donor
H.D.: healthy donor
The data marked in blue are heat map points
	One-pot CRISPR CEBV (copies/mL)					qPCR CEBV (copies/mL)
	i	ii	iii	Avrg	SD	i	ii	iii	Avrg	SD
EBV.D.-1	2959.24	2592.12	3356.36	2969.24	382.219	2829.96	2071.62	3618.3	2839.96	773.391
EBV.D.-2	20133.6	17457.4	22839.8	20143.6	2691.22	19333.3	17744.2	20952.3	19343.3	1604.06
EBV.D.-3	16602	15884.2	17349.8	16612	732.808	17953.8	16334.3	19603.4	17963.8	1634.58
EBV.D.-4	2117.05	1789.5	2474.6	2127.05	342.656	1897.57	1632.18	2192.95	1907.57	280.516
EBV.D.-5	15717.5	11695.6	19769.4	15727.5	4036.89	15476.8	14680.1	16303.5	15486.8	811.753
EBV.D.-6	32979	32297.9	33690.1	32989	696.182	29635.2	28617.1	30683.3	29645.2	1033.18
EBV.D.-7	37255	35202.2	39337.7	37265	2067.77	37343.3	34609.1	40107.5	37353.3	2749.23
EBV.D.-8	7654.59	7380.39	7958.79	7664.59	289.329	7579.63	6442.84	8746.42	7589.63	1151.82
EBV.D.-9	1339.92	1238.93	1470.91	1349.92	116.311	1108.94	905.404	1342.48	1118.94	218.71
EBV.D.-10	1077.13	1046.57	1137.68	1087.13	46.3694	1302.13	965.97	1668.29	1312.13	351.267
EBV.D.-11	25595.9	23693.5	27528.2	25605.9	1917.35	26426.4	25245	27637.8	26436.4	1196.43
EBV.D.-12	29880.6	26580.2	33211	29890.6	3315.44	30621.9	28827.9	32445.8	30631.9	1808.97
EBV.D.-13	11269.4	9688.68	12880.2	11279.4	1595.78	11238.8	9766.45	12741.1	11248.8	1487.35
EBV.D.-14	12369.4	11647.6	13121.2	12379.4	736.885	12462.7	11357.9	13597.6	12472.7	1119.9
H.D.-1	342.504	336.79	378.218	352.504	22.4516	52.477	60.8429	74.111	62.477	10.9092
H.D.-2	0	0	0	0	0	0	0	0	0	0
H.D.-3	359.227	274.057	474.397	369.227	100.543	0	0	0	0	0
H.D.-4	207.076	128.844	315.308	217.076	93.633	0	0	0	0	0
H.D.-5	363.599	331.051	426.147	373.599	48.33	0	0	0	0	0
H.D.-6	228.472	237.578	249.367	238.472	10.4757	188.824	187.686	219.962	198.824	18.3149
H.D.-7	27.1884	33.5404	50.8364	37.1884	12.2388	0	0	0	0	0
H.D.-8	73.7245	60.1263	117.323	83.7245	29.8807	64.3645	42.6518	116.077	74.3645	37.7204
H.D.-9	49.5856	50.8825	78.2886	59.5856	16.2103	48.4915	63.8236	63.1594	58.4915	8.66662
H.D.-10	18.0012	27.9107	38.0918	28.0012	10.0456	0	0	0	0	0
H.D.-11	27.7543	38.8032	46.7054	37.7543	9.51898	0	0	0	0	0
H.D.-12	344.434	328.456	390.411	354.434	32.1651	245.613	261.374	259.853	255.613	8.69361

[truncated: 32 more sheets: Fig.5b, SI Fig.23d, f, g, Fig.5c-d, SI Fig.25a-f, Fig5f-g, SI Fig.26a-c, Fig.5h, SI Fig.30a-d, Fig.5i-j, SI Fig.31a-c, SI Fig.3a-h, SI Fig.4a, b, SI Fig.5a-d, 6a-d, SI Fig.7a, SI Fig.7b, SI Fig.7c, SI Fig.9, 10, SI Fig 11aceg, SI Fig 12ac, SI Fig.13b-f, SI Fig 14c, SI Fig 15b, SI Fig 16e, SI Fig.17, 18a-d, SI Fig 19b …]
